# Supplementary material for: 2-Amino-5-methyl-6-methyl­sulfanyl-4-phenyl­benzene-1,3-dicarbonitrile
Source: Acta Crystallogr Sect E Struct Rep Online. 2012 Jan 18;68(Pt 2):o449. doi: 10.1107/S1600536811055243 (PMC3275204; doi:10.1107/S1600536811055243)
Supplement: Supplementary file 1 [file e-68-0o449-sup1.cif]

##############################################################################
#                                                                            #
# This CIF contains the data in a paper accepted for publication in          #
# Acta Crystallographica Section E. It conforms to the requirements of       #
# Notes for Authors for Acta Crystallographica Section E, and has been       #
# peer reviewed under the auspices of the IUCr Commission on Journals.       #
#                                                                            #
# Full details of the Crystallographic Information File format               #
# are given in the paper "The Crystallographic Information File (CIF):       #
# a New Standard Archive File for Crystallography" by S. R. Hall, F. H.      #
# Allen and I. D. Brown [Acta Cryst. (1991), A47, 655-685].                  #
#                                                                            #
# The current version of the core CIF dictionary is obtainable from          #
# ftp://ftp.iucr.org/pub/cif_core.dic.                                       #
#                                                                            #
# Software is freely available for graphical display of the structure(s)     #
# in this CIF. For information consult the CIF software page                 #
# http://www.iucr.org/resources/cif/software.                                #
#                                                                            #
# This file may be used for bona fide research purposes within the           #
# scientific community so long as proper attribution is given to the journal # 
# article from which it was obtained.                                        #
#                                                                            #
##############################################################################
data_I
_audit_creation_method     SHELXL-97
_chemical_name_systematic
;
2-Amino-5-methyl-6-methylsulfanyl-4-phenylbenzene-1,3-dicarbonitrile
;
_chemical_name_common     ?
_chemical_formula_moiety     'C16 H13 N3 S'
_chemical_formula_sum     'C16 H13 N3 S'
_chemical_formula_iupac     'C16 H13 N3 S'
_chemical_formula_weight     279.35
_chemical_melting_point     502
_symmetry_cell_setting     triclinic
_symmetry_space_group_name_H-M     'P -1'
loop_
    _symmetry_equiv_pos_as_xyz
    'x, y, z'
    '-x, -y, -z'
_cell_length_a     8.959(2)
_cell_length_b     9.123(2)
_cell_length_c     10.1240(19)
_cell_angle_alpha     65.843(7)
_cell_angle_beta     68.362(8)
_cell_angle_gamma     88.754(10)
_cell_volume     693.6(3)
_cell_formula_units_Z     2
_cell_measurement_reflns_used     2338
_cell_measurement_theta_min     2.400
_cell_measurement_theta_max     29.105
_cell_measurement_temperature     153(2)
_exptl_crystal_description     chunk
_exptl_crystal_colour     colourless
_exptl_crystal_size_max     0.50
_exptl_crystal_size_mid     0.18
_exptl_crystal_size_min     0.07
_exptl_crystal_density_diffrn     1.338
_exptl_crystal_density_meas     ?
_exptl_crystal_density_method     'not measured'
_exptl_crystal_F_000     292
_exptl_absorpt_coefficient_mu     0.226
_exptl_absorpt_correction_type     multi-scan
_exptl_absorpt_process_details     '(CrystalClear; Rigaku, 2008)'
_exptl_absorpt_correction_T_min     0.8961
_exptl_absorpt_correction_T_max     0.9850
_exptl_special_details     ?
_diffrn_ambient_temperature     153(2)
_diffrn_radiation_type     MoK\a
_diffrn_radiation_wavelength     0.71073
_diffrn_radiation_source     'rotating anode'
_diffrn_radiation_monochromator     graphite
_diffrn_measurement_device_type     'Rigaku AFC10/Saturn724+'
_diffrn_measurement_method     '\f and \w scans'
_diffrn_detector_area_resol_mean     28.5714
_diffrn_reflns_number     7468
_diffrn_reflns_av_R_equivalents     0.0232
_diffrn_reflns_av_sigmaI/netI     0.0419
_diffrn_reflns_theta_min     2.48
_diffrn_reflns_theta_max     29.12
_diffrn_reflns_theta_full     29.12
_diffrn_measured_fraction_theta_max     0.963
_diffrn_measured_fraction_theta_full     0.963
_diffrn_reflns_limit_h_min     -12
_diffrn_reflns_limit_h_max     12
_diffrn_reflns_limit_k_min     -12
_diffrn_reflns_limit_k_max     11
_diffrn_reflns_limit_l_min     -12
_diffrn_reflns_limit_l_max     13
_diffrn_standards_number     0
_diffrn_standards_interval_count     0
_diffrn_standards_interval_time     0
_diffrn_standards_decay_%     0
_refine_special_details
;
Refinement of <i>F</i>^2^ against ALL reflections. The weighted <i>R</i>-factor
<i>wR</i> and goodness of fit <i>S</i> are based on <i>F</i>^2^, conventional
<i>R</i>-factors <i>R</i> are based on <i>F</i>, with <i>F</i> set to zero for
negative <i>F</i>^2^. The threshold expression of <i>F</i>^2^ >
\s(<i>F</i>^2^) is used only for calculating <i>R</i>-factors(gt) <i>etc</i>.
and is not relevant to the choice of reflections for refinement.
<i>R</i>-factors based on <i>F</i>^2^ are statistically about twice as large
as those based on <i>F</i>, and <i>R</i>- factors based on ALL data will be
even larger.
;
_reflns_number_total     3601
_reflns_number_gt     2825
_reflns_threshold_expression     I>2sigma(I)
_refine_ls_structure_factor_coef     Fsqd
_refine_ls_matrix_type     full
_refine_ls_R_factor_all     0.0482
_refine_ls_R_factor_gt     0.0374
_refine_ls_wR_factor_gt     0.0895
_refine_ls_wR_factor_ref     0.0922
_refine_ls_goodness_of_fit_ref     1.002
_refine_ls_restrained_S_all     1.002
_refine_ls_number_reflns     3601
_refine_ls_number_parameters     191
_refine_ls_number_restraints     0
_refine_ls_hydrogen_treatment     mixed
_refine_ls_weighting_scheme     calc
_refine_ls_weighting_details
         'calc w=1/[\s^2^(Fo^2^)+(0.0451P)^2^+0.0600P] where P=(Fo^2^+2Fc^2^)/3'
_atom_sites_solution_hydrogens     geom
_atom_sites_solution_primary     direct
_atom_sites_solution_secondary     difmap
_refine_ls_shift/su_max     0.001
_refine_ls_shift/su_mean     0.000
_refine_diff_density_max     0.418
_refine_diff_density_min     -0.222
_refine_ls_extinction_method     none
_refine_ls_extinction_coef     ?
loop_
    _atom_type_symbol
    _atom_type_description
    _atom_type_scat_dispersion_real
    _atom_type_scat_dispersion_imag
    _atom_type_scat_source
    'C' 'C' 0.0033 0.0016
                         'International Tables Vol C Tables 4.2.6.8 and 6.1.1.4'
    'H' 'H' 0.0000 0.0000
                         'International Tables Vol C Tables 4.2.6.8 and 6.1.1.4'
    'N' 'N' 0.0061 0.0033
                         'International Tables Vol C Tables 4.2.6.8 and 6.1.1.4'
    'S' 'S' 0.1246 0.1234
                         'International Tables Vol C Tables 4.2.6.8 and 6.1.1.4'
_computing_data_collection     'CrystalClear (Rigaku, 2008)'
_computing_cell_refinement     'CrystalClear (Rigaku, 2008)'
_computing_data_reduction     'CrystalClear (Rigaku, 2008)'
_computing_structure_solution     'SHELXS97 (Sheldrick, 2008)'
_computing_structure_refinement     'SHELXL97 (Sheldrick, 2008)'
_computing_molecular_graphics     'Mercury (Macrae <i>et al.</i>, 2006)'
_computing_publication_material     'publCIF (Westrip, 2010)'
loop_
    _atom_site_type_symbol
    _atom_site_label
    _atom_site_fract_x
    _atom_site_fract_y
    _atom_site_fract_z
    _atom_site_U_iso_or_equiv
    _atom_site_adp_type
    _atom_site_calc_flag
    _atom_site_refinement_flags
    _atom_site_occupancy
    _atom_site_symmetry_multiplicity
    _atom_site_disorder_assembly
    _atom_site_disorder_group
    S S1 0.29042(4) -0.05634(4) 0.85224(4) 0.02678(11) Uani d . 1 1 . .
    N N1 0.60522(14) 0.56001(14) 0.06550(13) 0.0283(3) Uani d . 1 1 . .
    N N2 0.29233(14) 0.23632(15) 0.29819(14) 0.0249(3) Uani d . 1 1 . .
    N N3 0.01854(14) -0.04570(15) 0.65642(14) 0.0303(3) Uani d . 1 1 . .
    C C1 0.51849(14) 0.31928(15) 0.34085(14) 0.0172(3) Uani d . 1 1 . .
    C C2 0.37070(14) 0.21875(15) 0.39343(14) 0.0177(3) Uani d . 1 1 . .
    C C3 0.30635(14) 0.10607(15) 0.55414(14) 0.0181(3) Uani d . 1 1 . .
    C C4 0.38693(15) 0.09060(15) 0.65317(14) 0.0189(3) Uani d . 1 1 . .
    C C5 0.53818(15) 0.18480(15) 0.59641(14) 0.0192(3) Uani d . 1 1 . .
    C C6 0.60130(14) 0.30197(15) 0.43875(14) 0.0174(2) Uani d . 1 1 . .
    C C7 0.75896(14) 0.41104(15) 0.36946(14) 0.0182(3) Uani d . 1 1 . .
    C C8 0.78192(16) 0.51184(16) 0.43512(16) 0.0235(3) Uani d . 1 1 . .
    H H8 0.6965 0.5123 0.5249 0.028 Uiso calc R 1 1 . .
    C C9 0.92966(17) 0.61171(16) 0.36943(17) 0.0272(3) Uani d . 1 1 . .
    H H9 0.9448 0.6805 0.4144 0.033 Uiso calc R 1 1 . .
    C C10 1.05420(16) 0.61142(17) 0.23934(17) 0.0296(3) Uani d . 1 1 . .
    H H10 1.1552 0.6794 0.1954 0.035 Uiso calc R 1 1 . .
    C C11 1.03249(16) 0.51254(18) 0.17277(16) 0.0289(3) Uani d . 1 1 . .
    H H11 1.1184 0.5127 0.0829 0.035 Uiso calc R 1 1 . .
    C C12 0.88490(15) 0.41272(16) 0.23729(15) 0.0225(3) Uani d . 1 1 . .
    H H12 0.8700 0.3453 0.1909 0.027 Uiso calc R 1 1 . .
    C C13 0.57249(14) 0.45223(15) 0.18627(14) 0.0194(3) Uani d . 1 1 . .
    C C14 0.14689(15) 0.01656(15) 0.61603(14) 0.0213(3) Uani d . 1 1 . .
    C C15 0.63082(17) 0.15707(17) 0.70024(16) 0.0271(3) Uani d . 1 1 . .
    H H15A 0.7477 0.1832 0.6354 0.033 Uiso calc R 1 1 . .
    H H15B 0.6043 0.0430 0.7777 0.033 Uiso calc R 1 1 . .
    H H15C 0.6006 0.2270 0.7551 0.033 Uiso calc R 1 1 . .
    C C16 0.2306(2) 0.0743(2) 0.95114(17) 0.0398(4) Uani d . 1 1 . .
    H H16A 0.3277 0.1310 0.9427 0.048 Uiso calc R 1 1 . .
    H H16B 0.1618 0.0086 1.0625 0.048 Uiso calc R 1 1 . .
    H H16C 0.1699 0.1541 0.9019 0.048 Uiso calc R 1 1 . .
    H H2A 0.205(2) 0.169(2) 0.330(2) 0.039(5) Uiso d . 1 1 . .
    H H2B 0.333(2) 0.301(2) 0.201(2) 0.035(5) Uiso d . 1 1 . .
loop_
    _atom_site_aniso_label
    _atom_site_aniso_U_11
    _atom_site_aniso_U_22
    _atom_site_aniso_U_33
    _atom_site_aniso_U_12
    _atom_site_aniso_U_13
    _atom_site_aniso_U_23
    S1 0.03045(19) 0.02449(19) 0.01632(16) -0.00576(13) -0.00669(13)
                                                                    -0.00220(13)
    N1 0.0253(6) 0.0297(7) 0.0223(6) -0.0050(5) -0.0090(5) -0.0039(5)
    N2 0.0217(5) 0.0272(6) 0.0187(6) -0.0074(5) -0.0089(5) -0.0020(5)
    N3 0.0267(6) 0.0311(7) 0.0247(6) -0.0071(5) -0.0085(5) -0.0050(5)
    C1 0.0158(5) 0.0164(6) 0.0158(6) -0.0001(4) -0.0033(4) -0.0061(5)
    C2 0.0173(6) 0.0166(6) 0.0179(6) 0.0012(5) -0.0058(5) -0.0073(5)
    C3 0.0167(5) 0.0167(6) 0.0176(6) -0.0012(4) -0.0043(5) -0.0065(5)
    C4 0.0204(6) 0.0170(6) 0.0148(6) -0.0006(5) -0.0050(5) -0.0044(5)
    C5 0.0188(6) 0.0185(6) 0.0196(6) 0.0016(5) -0.0076(5) -0.0076(5)
    C6 0.0152(5) 0.0169(6) 0.0190(6) 0.0014(4) -0.0044(5) -0.0087(5)
    C7 0.0153(5) 0.0170(6) 0.0199(6) 0.0018(4) -0.0075(5) -0.0053(5)
    C8 0.0205(6) 0.0237(7) 0.0272(7) 0.0036(5) -0.0086(5) -0.0126(6)
    C9 0.0278(7) 0.0197(7) 0.0382(8) 0.0016(5) -0.0191(6) -0.0107(6)
    C10 0.0211(6) 0.0280(8) 0.0297(7) -0.0061(5) -0.0133(6) 0.0002(6)
    C11 0.0172(6) 0.0395(8) 0.0192(6) -0.0005(6) -0.0036(5) -0.0055(6)
    C12 0.0201(6) 0.0262(7) 0.0192(6) 0.0025(5) -0.0073(5) -0.0084(5)
    C13 0.0156(5) 0.0222(7) 0.0205(6) -0.0007(5) -0.0068(5) -0.0094(5)
    C14 0.0232(6) 0.0193(7) 0.0172(6) -0.0013(5) -0.0070(5) -0.0046(5)
    C15 0.0262(7) 0.0279(8) 0.0243(7) -0.0018(6) -0.0132(6) -0.0054(6)
    C16 0.0481(10) 0.0412(10) 0.0213(7) 0.0046(7) -0.0064(7) -0.0119(7)
_geom_special_details
;
All e.s.d.'s (except the e.s.d. in the dihedral angle between two l.s. planes)
are estimated using the full covariance matrix. The cell e.s.d.'s are taken
into account individually in the estimation of e.s.d.'s in distances, angles
and torsion angles; correlations between e.s.d.'s in cell parameters are only
used when they are defined by crystal symmetry. An approximate (isotropic)
treatment of cell e.s.d.'s is used for estimating e.s.d.'s involving l.s.
planes.
;
loop_
    _geom_bond_atom_site_label_1
    _geom_bond_atom_site_label_2
    _geom_bond_site_symmetry_2
    _geom_bond_distance
    _geom_bond_publ_flag
    S1 C4 . 1.7778(13) ?
    S1 C16 . 1.8064(16) ?
    N1 C13 . 1.1453(16) ?
    N2 C2 . 1.3477(16) ?
    N2 H2A . 0.872(17) ?
    N2 H2B . 0.849(17) ?
    N3 C14 . 1.1417(16) ?
    C1 C6 . 1.4025(17) ?
    C1 C2 . 1.4181(15) ?
    C1 C13 . 1.4380(16) ?
    C2 C3 . 1.4147(16) ?
    C3 C4 . 1.3999(17) ?
    C3 C14 . 1.4395(16) ?
    C4 C5 . 1.4062(16) ?
    C5 C6 . 1.4051(17) ?
    C5 C15 . 1.5082(18) ?
    C6 C7 . 1.4955(16) ?
    C7 C12 . 1.3908(18) ?
    C7 C8 . 1.3926(18) ?
    C8 C9 . 1.3898(17) ?
    C8 H8 . 0.9500 ?
    C9 C10 . 1.378(2) ?
    C9 H9 . 0.9500 ?
    C10 C11 . 1.381(2) ?
    C10 H10 . 0.9500 ?
    C11 C12 . 1.3904(17) ?
    C11 H11 . 0.9500 ?
    C12 H12 . 0.9500 ?
    C15 H15A . 0.9800 ?
    C15 H15B . 0.9800 ?
    C15 H15C . 0.9800 ?
    C16 H16A . 0.9800 ?
    C16 H16B . 0.9800 ?
    C16 H16C . 0.9800 ?
loop_
    _geom_angle_atom_site_label_1
    _geom_angle_atom_site_label_2
    _geom_angle_atom_site_label_3
    _geom_angle_site_symmetry_1
    _geom_angle_site_symmetry_3
    _geom_angle
    _geom_angle_publ_flag
    C4 S1 C16 . . 100.64(7) ?
    C2 N2 H2A . . 120.8(11) ?
    C2 N2 H2B . . 122.4(11) ?
    H2A N2 H2B . . 116.0(15) ?
    C6 C1 C2 . . 122.37(11) ?
    C6 C1 C13 . . 120.51(10) ?
    C2 C1 C13 . . 116.82(11) ?
    N2 C2 C3 . . 122.31(11) ?
    N2 C2 C1 . . 121.85(11) ?
    C3 C2 C1 . . 115.74(11) ?
    C4 C3 C2 . . 122.01(11) ?
    C4 C3 C14 . . 120.70(11) ?
    C2 C3 C14 . . 117.08(11) ?
    C3 C4 C5 . . 121.35(11) ?
    C3 C4 S1 . . 116.68(9) ?
    C5 C4 S1 . . 121.96(10) ?
    C6 C5 C4 . . 117.56(11) ?
    C6 C5 C15 . . 121.49(11) ?
    C4 C5 C15 . . 120.93(11) ?
    C1 C6 C5 . . 120.81(10) ?
    C1 C6 C7 . . 117.86(11) ?
    C5 C6 C7 . . 121.33(11) ?
    C12 C7 C8 . . 119.20(11) ?
    C12 C7 C6 . . 119.83(11) ?
    C8 C7 C6 . . 120.97(11) ?
    C9 C8 C7 . . 120.08(13) ?
    C9 C8 H8 . . 120.0 ?
    C7 C8 H8 . . 120.0 ?
    C10 C9 C8 . . 120.28(13) ?
    C10 C9 H9 . . 119.9 ?
    C8 C9 H9 . . 119.9 ?
    C9 C10 C11 . . 120.13(12) ?
    C9 C10 H10 . . 119.9 ?
    C11 C10 H10 . . 119.9 ?
    C10 C11 C12 . . 120.00(13) ?
    C10 C11 H11 . . 120.0 ?
    C12 C11 H11 . . 120.0 ?
    C11 C12 C7 . . 120.30(13) ?
    C11 C12 H12 . . 119.8 ?
    C7 C12 H12 . . 119.8 ?
    N1 C13 C1 . . 175.53(13) ?
    N3 C14 C3 . . 175.06(14) ?
    C5 C15 H15A . . 109.5 ?
    C5 C15 H15B . . 109.5 ?
    H15A C15 H15B . . 109.5 ?
    C5 C15 H15C . . 109.5 ?
    H15A C15 H15C . . 109.5 ?
    H15B C15 H15C . . 109.5 ?
    S1 C16 H16A . . 109.5 ?
    S1 C16 H16B . . 109.5 ?
    H16A C16 H16B . . 109.5 ?
    S1 C16 H16C . . 109.5 ?
    H16A C16 H16C . . 109.5 ?
    H16B C16 H16C . . 109.5 ?
loop_
    _geom_torsion_atom_site_label_1
    _geom_torsion_atom_site_label_2
    _geom_torsion_atom_site_label_3
    _geom_torsion_atom_site_label_4
    _geom_torsion_site_symmetry_1
    _geom_torsion_site_symmetry_2
    _geom_torsion_site_symmetry_3
    _geom_torsion_site_symmetry_4
    _geom_torsion
    _geom_torsion_publ_flag
    C6 C1 C2 N2 . . . . -179.89(13) ?
    C13 C1 C2 N2 . . . . 6.36(19) ?
    C6 C1 C2 C3 . . . . 3.76(19) ?
    C13 C1 C2 C3 . . . . -169.99(11) ?
    N2 C2 C3 C4 . . . . -178.76(13) ?
    C1 C2 C3 C4 . . . . -2.42(19) ?
    N2 C2 C3 C14 . . . . -3.88(19) ?
    C1 C2 C3 C14 . . . . 172.45(12) ?
    C2 C3 C4 C5 . . . . -1.3(2) ?
    C14 C3 C4 C5 . . . . -175.95(12) ?
    C2 C3 C4 S1 . . . . 179.95(10) ?
    C14 C3 C4 S1 . . . . 5.26(17) ?
    C16 S1 C4 C3 . . . . -109.99(12) ?
    C16 S1 C4 C5 . . . . 71.23(13) ?
    C3 C4 C5 C6 . . . . 3.7(2) ?
    S1 C4 C5 C6 . . . . -177.62(10) ?
    C3 C4 C5 C15 . . . . -174.62(13) ?
    S1 C4 C5 C15 . . . . 4.11(18) ?
    C2 C1 C6 C5 . . . . -1.4(2) ?
    C13 C1 C6 C5 . . . . 172.08(12) ?
    C2 C1 C6 C7 . . . . 178.04(12) ?
    C13 C1 C6 C7 . . . . -8.43(18) ?
    C4 C5 C6 C1 . . . . -2.33(19) ?
    C15 C5 C6 C1 . . . . 175.93(12) ?
    C4 C5 C6 C7 . . . . 178.20(12) ?
    C15 C5 C6 C7 . . . . -3.54(19) ?
    C1 C6 C7 C12 . . . . -57.24(17) ?
    C5 C6 C7 C12 . . . . 122.25(14) ?
    C1 C6 C7 C8 . . . . 122.61(14) ?
    C5 C6 C7 C8 . . . . -57.90(17) ?
    C12 C7 C8 C9 . . . . -0.5(2) ?
    C6 C7 C8 C9 . . . . 179.67(13) ?
    C7 C8 C9 C10 . . . . -0.1(2) ?
    C8 C9 C10 C11 . . . . 0.4(2) ?
    C9 C10 C11 C12 . . . . -0.2(2) ?
    C10 C11 C12 C7 . . . . -0.4(2) ?
    C8 C7 C12 C11 . . . . 0.7(2) ?
    C6 C7 C12 C11 . . . . -179.41(12) ?
loop_
    _geom_hbond_atom_site_label_D
    _geom_hbond_atom_site_label_H
    _geom_hbond_atom_site_label_A
    _geom_hbond_site_symmetry_A
    _geom_hbond_distance_DH
    _geom_hbond_distance_HA
    _geom_hbond_distance_DA
    _geom_hbond_angle_DHA
    _geom_hbond_publ_flag
    N2 H2B N1 2_665 0.849(17) 2.305(17) 3.1360(17) 166.2(14) y
    N2 H2A N3 2_556 0.872(17) 2.253(18) 3.0993(17) 163.4(15) y
data_global
_journal_date_recd_electronic     2011-09-08
_journal_date_accepted     2011-12-22
_journal_name_full     'Acta Crystallographica, Section E'
_journal_year     2012
_journal_volume     68
_journal_issue      2
_journal_page_first     o449
_journal_page_last     o449
_journal_paper_category     QO
_journal_paper_doi     10.1107/S1600536811055243
_journal_coeditor_code     FY2026
_publ_contact_author_name     'Professor Jiarong Li'
_publ_contact_author_address
;
School of Chemical Engineering and environment,
Beijing Institue of Technology,
Beijing 100081,
People's Republic of China
;
_publ_contact_author_email     jrli@bit.edu.cn
_publ_contact_author_fax     '86(10)68949890'
_publ_contact_author_phone     '86(10)68949890'
_publ_section_title
;
2-Amino-5-methyl-6-methylsulfanyl-4-phenylbenzene-1,3-dicarbonitrile
;
loop_
    _publ_author_name
    _publ_author_address
    'Liu, Xuan'
;
School of Chemical Engineering and Environment
Beijing Institute of Technology
Beijing 100081
People's Republic of China
;
    'Tang, Jianhong'
;
School of Chemical Engineering and Environment
Beijing Institute of Technology
Beijing 100081
People's Republic of China
and
College of Chemical Engineering
Huaqiao University
Xiamen Fujian 362021
People's Republic of China
;
    'Huang, Yunqiao'
;
School of Chemical Engineering and Environment
Beijing Institute of Technology
Beijing 100081
People's Republic of China
;
    'Zhang, Huawei'
;
School of Chemical Engineering and Environment
Beijing Institute of Technology
Beijing 100081
People's Republic of China
;
    'Li, Jiarong'
;
School of Chemical Engineering and Environment
Beijing Institute of Technology
Beijing 100081
People's Republic of China
;
