# Supplementary material for: 2-Amino-5-methyl-6-methyl­sulfanyl-4-phenyl­benzene-1,3-dicarbonitrile
Source: Acta Crystallogr Sect E Struct Rep Online. 2012 Jan 18;68(Pt 2):o449. doi: 10.1107/S1600536811055243 (PMC3275204; doi:10.1107/S1600536811055243)
Supplement: Supplementary file 2 [file e-68-0o449-Isup2.hkl]

# 
# h,k,l, Fc-squared, Fo-squared, sigma(Fo-squared) and status flag 
# 
data_I
_shelx_title ' BO1294 in P-1' 
_shelx_refln_list_code          4 
_shelx_F_calc_maximum      138.40 
_exptl_crystal_F_000       292.00 
_reflns_d_resolution_high  0.7302 
 
loop_ 
 _symmetry_equiv_pos_as_xyz 
 'x, y, z' 
 '-x, -y, -z' 
 
_cell_length_a     8.9593 
_cell_length_b     9.1230 
_cell_length_c    10.1240 
_cell_angle_alpha  65.843 
_cell_angle_beta   68.362 
_cell_angle_gamma  88.754 
 
_shelx_F_squared_multiplier     1.000 
 
loop_ 
 _refln_index_h 
 _refln_index_k 
 _refln_index_l 
 _refln_F_squared_calc 
 _refln_F_squared_meas 
 _refln_F_squared_sigma 
 _refln_observed_status 
   2   0   0      142.14      115.65      2.32 o 
   3   0   0     1259.31     1296.71     40.23 o 
   4   0   0       14.80       12.53      1.87 o 
   5   0   0        1.05        0.42      1.98 o 
   6   0   0       84.62       89.80      3.83 o 
   7   0   0       71.34       68.00      4.00 o 
   8   0   0        9.31        7.62      2.63 o 
   9   0   0      108.63      107.34      4.87 o 
  10   0   0       41.41       41.52      3.65 o 
  11   0   0       17.47       13.50      2.61 o 
 -11   1   0       26.51       25.55      3.33 o 
 -10   1   0       15.22       18.65      3.02 o 
  -9   1   0      123.34      120.99      5.11 o 
  -8   1   0        1.91        2.12      2.24 o 
  -7   1   0      175.13      164.29     15.38 o 
  -6   1   0      504.06      515.18     15.83 o 
  -5   1   0      606.26      660.70     12.02 o 
  -4   1   0      342.82      357.97     14.40 o 
  -3   1   0       42.36       41.13      1.53 o 
  -1   1   0      241.16      227.97      5.75 o 
   0   1   0       33.82       31.22      2.56 o 
   1   1   0      445.90      415.92      3.80 o 
   2   1   0     1259.47     1273.46      9.28 o 
   3   1   0     1228.54     1295.88      9.90 o 
   4   1   0       21.44       37.18      1.81 o 
   5   1   0        7.26        6.54      1.68 o 
   6   1   0      115.44      107.64      4.03 o 
   7   1   0      297.54      286.04      8.46 o 
   8   1   0        1.90        2.74      2.70 o 
   9   1   0        0.17        1.24      2.05 o 
  10   1   0       26.16       28.60      3.33 o 
  11   1   0       52.81       52.27      5.23 o 
 -11   2   0       33.01       33.17      3.58 o 
 -10   2   0       44.60       43.86      3.79 o 
  -9   2   0       23.89       21.65      3.37 o 
  -8   2   0       20.85       21.69      3.40 o 
  -7   2   0       29.94       27.26      3.82 o 
  -6   2   0        2.88        3.87      4.01 o 
  -5   2   0       18.88       22.50      2.42 o 
  -4   2   0        0.10        0.69      2.38 o 
  -3   2   0       87.85       80.38      1.96 o 
  -2   2   0        6.28        8.78      0.89 o 
  -1   2   0     3244.43     3560.74     28.09 o 
   0   2   0     2568.01     2741.92     18.60 o 
   1   2   0      398.62      413.84      4.04 o 
   2   2   0      463.15      448.42      3.64 o 
   3   2   0       14.94       17.92      0.92 o 
   4   2   0      394.34      396.35      6.68 o 
   5   2   0       24.66       24.44      2.17 o 
   6   2   0       65.75       69.50      3.49 o 
   7   2   0      249.72      228.72      6.03 o 
   8   2   0        0.00        1.86      1.98 o 
   9   2   0        0.51        2.45      2.12 o 
  10   2   0       17.53       19.01      2.73 o 
 -11   3   0        7.91       10.47      3.29 o 
 -10   3   0        0.07        0.95      2.51 o 
  -9   3   0       72.70       60.66      4.87 o 
  -8   3   0       28.17       33.09      3.87 o 
  -7   3   0       10.13        8.49      4.50 o 
  -6   3   0      222.75      216.88      6.49 o 
  -5   3   0      426.44      460.17     15.22 o 
  -4   3   0      318.69      295.52      8.79 o 
  -3   3   0       71.92       63.79      2.25 o 
  -2   3   0        0.23       -0.18      0.66 o 
  -1   3   0        6.82        9.45      0.72 o 
   0   3   0        0.37        0.30      0.26 o 
   1   3   0     1239.54     1224.93      8.43 o 
   2   3   0       42.03       48.85      1.33 o 
   3   3   0      314.84      326.56      5.31 o 
   4   3   0      655.90      645.04     12.61 o 
   5   3   0       13.52       12.93      1.88 o 
   6   3   0      102.41       94.75      4.16 o 
   7   3   0      101.91      105.53      4.34 o 
   8   3   0       54.07       51.19      3.27 o 
   9   3   0       27.40       30.51      3.29 o 
  10   3   0       14.66       20.32      3.56 o 
 -11   4   0       47.74       50.66      5.23 o 
 -10   4   0       60.60       57.71      5.30 o 
  -9   4   0       35.21       29.33      4.19 o 
  -8   4   0       79.00       83.58      7.62 o 
  -7   4   0       41.25       37.24      4.25 o 
  -6   4   0       70.26       77.79      5.05 o 
  -5   4   0       71.91       80.23      4.30 o 
  -4   4   0       72.68      141.71     12.72 o 
  -3   4   0       45.22       43.47      2.02 o 
  -2   4   0       88.97       82.95      2.06 o 
  -1   4   0       85.03       71.82      1.76 o 
   0   4   0       15.69       15.00      0.65 o 
   1   4   0       44.24       36.42      1.26 o 
   2   4   0      362.80      366.31     16.24 o 
   3   4   0       44.74       43.70      1.90 o 
   4   4   0      310.04      302.18      5.20 o 
   5   4   0       26.88       23.24      2.52 o 
   6   4   0        1.19        1.15      1.48 o 
   7   4   0      122.77      118.80      4.48 o 
   8   4   0      128.84      129.56      4.93 o 
   9   4   0       25.73       25.57      2.73 o 
 -10   5   0      186.33      181.04      8.56 o 
  -9   5   0       61.19       59.63      5.23 o 
  -8   5   0       25.55       23.62      3.42 o 
  -7   5   0       31.54       29.30      3.98 o 
  -6   5   0       48.23       49.11      4.62 o 
  -5   5   0      194.91      204.68      6.70 o 
  -4   5   0      384.29      406.53      8.81 o 
  -3   5   0        3.03        3.64      1.09 o 
  -2   5   0        1.18        0.57      0.77 o 
  -1   5   0      117.96      131.09      3.15 o 
   0   5   0        2.77        3.14      0.61 o 
   1   5   0      187.65      178.90      3.51 o 
   2   5   0       87.40       80.81      2.84 o 
   3   5   0      195.60      181.28      3.25 o 
   4   5   0       38.84       42.16      2.66 o 
   5   5   0       23.07       28.34      2.52 o 
   6   5   0      186.96      178.55      5.08 o 
   7   5   0        8.05       10.09      2.05 o 
   8   5   0       73.81       75.06      3.83 o 
   9   5   0       19.76       17.64      3.03 o 
 -10   6   0       21.45       23.41      3.66 o 
  -9   6   0       16.57       14.59      2.91 o 
  -8   6   0        2.41        3.61      2.17 o 
  -7   6   0       89.86       95.30      5.96 o 
  -6   6   0      276.78      287.53      8.62 o 
  -5   6   0        1.53        2.32      2.02 o 
  -4   6   0      101.49       92.18      4.14 o 
  -3   6   0        3.65        3.53      1.00 o 
  -2   6   0      286.96      271.90      7.08 o 
  -1   6   0       61.16       60.15      1.13 o 
   0   6   0      162.43      159.41      7.72 o 
   1   6   0       73.92       63.51      2.01 o 
   2   6   0      133.27      122.47      2.71 o 
   3   6   0      678.30      640.06     14.34 o 
   4   6   0      116.06      117.97      4.43 o 
   5   6   0      152.06      141.86      6.89 o 
   6   6   0        5.90        3.24      1.47 o 
   7   6   0        0.75        2.31      1.52 o 
   8   6   0       32.63       29.70      5.18 o 
  -9   7   0       21.81       21.67      3.64 o 
  -8   7   0        0.27        0.88      1.48 o 
  -7   7   0       27.80       26.83      3.88 o 
  -6   7   0       18.63       17.56      2.86 o 
  -5   7   0        1.78        1.12      1.68 o 
  -4   7   0      308.74      313.75      6.89 o 
  -3   7   0      209.83      216.19      7.23 o 
  -2   7   0      606.24      656.61     16.91 o 
  -1   7   0      183.39      175.02     10.59 o 
   1   7   0      111.90      105.11      5.83 o 
   2   7   0       69.27       66.33      4.69 o 
   3   7   0       63.27       62.11      4.52 o 
   4   7   0       24.43       22.22      3.07 o 
   5   7   0      138.88      139.13      6.14 o 
   6   7   0      101.44       95.41      5.15 o 
   7   7   0       19.24       21.58      3.34 o 
  -9   8   0        0.01        0.97      3.59 o 
  -8   8   0        9.73        8.73      2.74 o 
  -7   8   0        1.45        0.85      1.26 o 
  -6   8   0        2.55        2.10      1.46 o 
  -5   8   0        1.36        2.91      1.68 o 
  -4   8   0       58.29       54.08      6.07 o 
  -3   8   0        3.27        2.56      3.11 o 
  -2   8   0       89.11       94.43      7.56 o 
  -1   8   0        0.05        0.42      2.48 o 
   0   8   0      163.78      174.76      9.88 o 
   1   8   0      872.24      939.01     16.08 o 
   2   8   0       87.24       77.38      5.91 o 
   3   8   0       16.85       20.48      3.57 o 
   4   8   0        4.71        4.94      2.15 o 
   5   8   0        0.49        1.42      1.79 o 
   6   8   0       31.81       29.00      4.68 o 
  -8   9   0        0.26        0.50      3.31 o 
  -7   9   0        0.44        0.93      2.70 o 
  -6   9   0        9.05       19.76      8.29 o 
  -5   9   0       28.22       32.91      5.81 o 
  -4   9   0      139.89      138.22     10.20 o 
  -3   9   0       33.01       33.81      5.36 o 
  -2   9   0       48.41       47.49      5.91 o 
   0   9   0       51.40       53.96      6.25 o 
   1   9   0      176.75      174.92     10.81 o 
   2   9   0        0.22        1.06      2.21 o 
   3   9   0       10.52       12.38      3.36 o 
   4   9   0       37.85       38.30      4.08 o 
   5   9   0        3.31        4.35      2.91 o 
  -6  10   0       17.92       29.04     10.06 o 
  -5  10   0        0.68        0.99      4.34 o 
  -4  10   0        0.48        1.53      2.92 o 
  -3  10   0       10.06        9.86      3.85 o 
  -1  10   0       26.88       27.40      6.11 o 
   0  10   0        9.09        5.36      3.43 o 
   1  10   0        0.40        2.62      4.03 o 
   2  10   0       76.79       78.54      8.55 o 
   3  10   0       41.54       47.71      4.64 o 
  -4  11   0        1.02        2.42      2.86 o 
  -2  11   0       18.47       16.31      4.44 o 
  -1  11   0        9.39        9.11      4.21 o 
   0  11   0       53.23       51.66      7.02 o 
   1  11   0       72.87       67.61      7.78 o 
  -2 -10   1       37.20       40.99      6.31 o 
  -1 -10   1       19.38       20.71      4.64 o 
   0 -10   1       25.82       26.54      5.52 o 
   1 -10   1       31.69       26.96      5.14 o 
   2 -10   1       82.67       93.66      8.97 o 
   3 -10   1        1.11        2.70      4.29 o 
   4 -10   1        0.15        2.18      3.83 o 
   5 -10   1        0.05        2.00      3.89 o 
   6 -10   1       33.86       37.20      6.65 o 
  -4  -9   1        3.73        5.62      3.52 o 
  -3  -9   1       91.32      102.92      6.21 o 
  -2  -9   1       49.56       50.47      7.12 o 
  -1  -9   1       79.93       84.32      7.92 o 
   0  -9   1       42.49       43.25      5.81 o 
   1  -9   1      105.10      110.90      8.75 o 
   2  -9   1       41.52       40.45      5.97 o 
   3  -9   1       50.95       50.57      6.37 o 
   4  -9   1        2.77        4.98      3.43 o 
   5  -9   1        8.06       10.22      4.76 o 
   6  -9   1        1.55        0.44      2.84 o 
   7  -9   1        1.03        6.61      7.58 o 
   8  -9   1       10.64        5.04      3.04 o 
  -6  -8   1       41.89       41.27      6.31 o 
  -5  -8   1       90.18       91.76      5.62 o 
  -4  -8   1      102.48       98.29      5.58 o 
  -3  -8   1       30.98       31.15      3.78 o 
  -2  -8   1       63.54       62.06      4.64 o 
  -1  -8   1       38.89       44.40      5.97 o 
   1  -8   1        8.05        8.93      3.53 o 
   2  -8   1       44.19       47.16      5.48 o 
   3  -8   1        0.15       -0.24      2.48 o 
   4  -8   1        7.36        8.45      3.71 o 
   5  -8   1        1.31        2.54      2.50 o 
   6  -8   1       54.13       63.13      8.07 o 
   7  -8   1        5.86        5.10      4.01 o 
   8  -8   1        0.05        1.49      2.78 o 
   9  -8   1       18.69       18.79      6.11 o 
  -7  -7   1       11.92       12.19      2.80 o 
  -6  -7   1       14.87       15.40      2.51 o 
  -5  -7   1        9.70       10.96      2.55 o 
  -4  -7   1       13.82       15.78      3.04 o 
  -3  -7   1      109.74      109.98      6.37 o 
  -2  -7   1      141.66      136.24      6.29 o 
  -1  -7   1        2.07       -0.89      3.17 o 
   0  -7   1       23.42       21.45      4.01 o 
   1  -7   1       31.60       28.15      4.27 o 
   2  -7   1       80.89       71.03      2.81 o 
   3  -7   1      498.17      513.46      8.05 o 
   4  -7   1       23.88       25.83      4.66 o 
   5  -7   1        9.98       10.98      2.53 o 
   6  -7   1        0.85        1.78      1.71 o 
   7  -7   1       12.39       11.00      2.70 o 
   8  -7   1       30.67       27.47      4.57 o 
   9  -7   1        0.39        0.77      1.96 o 
  -8  -6   1       66.64       72.96      5.35 o 
  -7  -6   1       15.69       18.20      3.28 o 
  -6  -6   1       14.62       15.80      2.17 o 
  -5  -6   1       24.68       24.30      2.20 o 
  -4  -6   1       86.49       81.58      3.18 o 
  -3  -6   1      558.65      545.33      9.35 o 
  -2  -6   1      447.43      419.80     17.83 o 
  -1  -6   1      458.46      454.07      7.64 o 
   0  -6   1        0.01        0.56      0.47 o 
   1  -6   1      148.11      145.15      2.52 o 
   2  -6   1        1.12        1.55      0.81 o 
   3  -6   1      168.67      164.50      6.40 o 
   4  -6   1       30.06       24.46      2.84 o 
   5  -6   1        1.72        2.75      2.21 o 
   6  -6   1        7.82        9.92      3.59 o 
   7  -6   1      178.48      181.96      7.17 o 
   8  -6   1        6.00        7.12      2.93 o 
   9  -6   1        3.80        2.55      2.13 o 
  10  -6   1       49.92       45.54      4.70 o 
  -8  -5   1        6.61        8.08      1.98 o 
  -7  -5   1      175.32      169.75      5.25 o 
  -6  -5   1       91.71       96.51      3.91 o 
  -5  -5   1       13.82       15.23      1.95 o 
  -4  -5   1       24.96       27.20      2.20 o 
  -3  -5   1      178.32      169.07      4.40 o 
  -2  -5   1      858.33      847.51      7.49 o 
  -1  -5   1       24.29       21.75      1.77 o 
   0  -5   1      439.32      451.54      6.92 o 
   1  -5   1      604.77      621.64     10.32 o 
   2  -5   1      238.23      247.72      4.41 o 
   3  -5   1      451.29      433.46     12.76 o 
   4  -5   1        0.23        0.29      1.73 o 
   5  -5   1       32.82       31.86      3.49 o 
   6  -5   1       22.22       19.12      3.23 o 
   7  -5   1        6.64        7.81      3.21 o 
   8  -5   1       41.82       40.39      3.97 o 
   9  -5   1        0.55        1.80      2.69 o 
  10  -5   1      313.63      318.81     11.59 o 
  11  -5   1       44.81       38.07      5.13 o 
  -9  -4   1       84.80       81.54      4.55 o 
  -8  -4   1        3.59        7.36      1.93 o 
  -7  -4   1        3.02        4.03      1.54 o 
  -6  -4   1       59.94       59.03      3.44 o 
  -5  -4   1      138.20      139.11      4.38 o 
  -4  -4   1      582.41      559.64     10.83 o 
  -3  -4   1       96.77      105.09      3.95 o 
  -2  -4   1        5.91        3.61      0.90 o 
  -1  -4   1      130.53      125.79      3.23 o 
   0  -4   1      276.21      279.39      3.70 o 
   1  -4   1      468.32      493.09      8.15 o 
   2  -4   1      435.35      458.42     12.58 o 
   3  -4   1      603.38      647.90     14.54 o 
   4  -4   1        5.68        8.85      3.17 o 
   5  -4   1      194.94      221.13      9.46 o 
   6  -4   1      277.99      282.87      7.88 o 
   7  -4   1       13.77       15.43      4.87 o 
   8  -4   1       86.49       87.33      5.62 o 
   9  -4   1       47.17       44.60      6.67 o 
  10  -4   1       44.67       48.34      4.83 o 
  11  -4   1        5.16        7.86      3.04 o 
  -9  -3   1        6.98        6.24      2.09 o 
  -8  -3   1        1.49        1.04      1.65 o 
  -7  -3   1      113.11      116.07      4.60 o 
  -6  -3   1       61.19       59.07      3.30 o 
  -5  -3   1      166.92      150.47      4.48 o 
  -4  -3   1      293.53      271.20      6.58 o 
  -3  -3   1       14.34       16.85      1.60 o 
  -2  -3   1      579.24      613.75      5.24 o 
  -1  -3   1      233.47      227.20      2.96 o 
   0  -3   1        3.55        5.85      0.65 o 
   1  -3   1       59.55       66.73      1.72 o 
   2  -3   1      916.26      973.00     11.65 o 
   3  -3   1       14.88       14.42      1.41 o 
   4  -3   1      322.97      343.14      9.52 o 
   5  -3   1      155.99      160.76      7.52 o 
   6  -3   1       73.59       69.44      6.23 o 
   7  -3   1       53.22       54.04      6.33 o 
   8  -3   1       12.29       10.21      2.86 o 
   9  -3   1      657.84      696.91     16.46 o 
  10  -3   1        2.68        1.87      2.39 o 
  11  -3   1       54.68       52.36      5.16 o 
 -10  -2   1        8.37        9.27      2.34 o 
  -9  -2   1      133.67      140.62      5.53 o 
  -8  -2   1       60.08       68.45      3.96 o 
  -7  -2   1       33.55       33.53      3.10 o 
  -6  -2   1        2.66        2.22      1.64 o 
  -5  -2   1      191.51      191.14      4.74 o 
  -4  -2   1       52.23       50.18      2.55 o 
  -3  -2   1      784.51      812.68      7.35 o 
  -2  -2   1        6.03        4.59      0.69 o 
  -1  -2   1      807.07      819.57      6.25 o 
   0  -2   1      367.72      358.53      3.39 o 
   1  -2   1     1092.70     1093.08      6.89 o 
   2  -2   1      198.84      237.52      4.35 o 
   3  -2   1      955.17     1031.18     16.88 o 
   4  -2   1       99.71       76.61      4.00 o 
   5  -2   1        4.42        2.84      1.63 o 
   6  -2   1      102.21       95.09      4.49 o 
   7  -2   1       57.92       51.49      4.65 o 
   8  -2   1      161.49      161.39      6.72 o 
   9  -2   1      166.71      172.35      6.98 o 
  10  -2   1       18.03       22.51      3.11 o 
  11  -2   1        0.76        2.11      2.72 o 
 -10  -1   1       41.65       43.75      3.97 o 
  -9  -1   1        9.31        8.06      2.35 o 
  -8  -1   1       94.97      101.86      4.58 o 
  -7  -1   1       31.50       25.98      2.88 o 
  -6  -1   1       23.97       21.88      2.66 o 
  -5  -1   1      669.48      669.19     11.83 o 
  -4  -1   1      414.21      407.07      6.79 o 
  -3  -1   1        5.64        1.84      0.65 o 
  -2  -1   1     2172.73     2239.60     11.45 o 
  -1  -1   1       60.11       49.69      1.14 o 
   0  -1   1      163.13      143.74      4.72 o 
   1  -1   1        7.44        7.29      0.73 o 
   2  -1   1     2998.71     3091.79     23.82 o 
   3  -1   1      294.06      310.00      6.07 o 
   4  -1   1     1575.31     1606.11     10.28 o 
   5  -1   1      165.99      151.46     11.16 o 
   6  -1   1       26.71       28.52      3.58 o 
   7  -1   1      161.07      148.10      5.96 o 
   8  -1   1      140.54      141.05      6.60 o 
   9  -1   1       38.13       36.72      3.36 o 
  10  -1   1       32.88       37.50      3.45 o 
  11  -1   1       22.10       22.85      3.21 o 
 -10   0   1        2.96        2.64      1.99 o 
  -9   0   1       15.46       12.90      2.53 o 
  -8   0   1       74.28       73.90      4.08 o 
  -7   0   1      235.23      238.77      6.03 o 
  -6   0   1       89.08       83.37      4.60 o 
  -5   0   1      100.14      109.49      3.83 o 
  -4   0   1       48.06       56.87      2.40 o 
  -3   0   1       25.19       20.29      1.26 o 
  -2   0   1      247.22      241.70      2.58 o 
  -1   0   1      731.70      759.45      5.76 o 
   2   0   1       37.28       46.57      7.75 o 
   3   0   1        0.45        0.67      0.64 o 
   4   0   1       36.07       42.68      1.74 o 
   5   0   1        3.62        5.88      1.97 o 
   6   0   1      327.26      347.66      6.83 o 
   7   0   1        1.22        0.93      2.19 o 
   8   0   1        0.13        0.33      2.08 o 
   9   0   1       47.86       47.53      3.67 o 
  10   0   1       23.39       26.61      3.00 o 
  11   0   1       13.89       19.16      2.94 o 
 -10   1   1        1.74        0.95      1.97 o 
  -9   1   1       24.30       24.04      3.04 o 
  -8   1   1      427.53      446.31      8.94 o 
  -7   1   1      607.57      621.51      9.65 o 
  -6   1   1       15.48       18.75      4.54 o 
  -5   1   1       20.89       25.69      2.77 o 
  -4   1   1      887.09      903.43     10.17 o 
  -3   1   1      123.71      115.05      2.42 o 
  -2   1   1      836.53      912.96      9.18 o 
  -1   1   1        9.21        8.07      0.75 o 
   1   1   1      891.46      900.09      5.23 o 
   2   1   1      137.75      142.70      1.79 o 
   3   1   1      905.67      924.94      8.70 o 
   4   1   1     3379.18     3803.75     26.14 o 
   5   1   1       12.83       16.91      1.78 o 
   6   1   1      228.78      233.73      5.59 o 
   7   1   1        0.01        1.48      2.16 o 
   8   1   1      173.59      179.25      5.80 o 
   9   1   1       13.12       15.35      2.58 o 
  10   1   1       43.84       44.58      3.57 o 
  11   1   1       25.94       26.00      3.31 o 
 -11   2   1       24.50       26.24      3.93 o 
 -10   2   1       29.37       30.44      3.55 o 
  -9   2   1       26.32       25.98      2.98 o 
  -8   2   1        8.33        8.46      2.96 o 
  -7   2   1       68.09       68.33      6.55 o 
  -6   2   1       55.95       45.92      3.95 o 
  -5   2   1       76.72       84.24      4.23 o 
  -4   2   1      547.74      513.16     24.42 o 
  -3   2   1       20.54       15.78      1.30 o 
  -1   2   1    19155.90    20163.48     99.89 o 
   0   2   1     2118.21     2256.37     16.87 o 
   1   2   1       23.97       21.19      1.07 o 
   2   2   1     1975.42     2116.05     10.02 o 
   3   2   1      448.92      456.22      3.28 o 
   4   2   1       38.68       44.66      1.73 o 
   5   2   1        4.63        8.03      2.31 o 
   6   2   1      443.60      447.02      6.84 o 
   7   2   1       54.55       41.41      3.23 o 
   8   2   1      580.28      569.59     11.50 o 
   9   2   1       47.57       40.69      3.56 o 
  10   2   1        0.05        1.67      1.94 o 
  11   2   1       93.44       96.40      5.08 o 
 -11   3   1       29.58       30.32      4.19 o 
 -10   3   1       27.24       25.52      3.22 o 
  -9   3   1       13.14       10.33      3.12 o 
  -8   3   1      105.05      115.97      6.16 o 
  -7   3   1      533.68      544.23     16.03 o 
  -6   3   1      262.39      266.75      7.99 o 
  -5   3   1        1.86        1.66      2.29 o 
  -4   3   1      430.99      437.37     11.82 o 
  -3   3   1        0.05        0.38      1.00 o 
  -2   3   1       82.82       71.50      1.94 o 
  -1   3   1     1839.39     1959.42     20.62 o 
   0   3   1       32.45       29.24      1.49 o 
   1   3   1       97.55       84.13      1.12 o 
   2   3   1      531.08      571.29      3.83 o 
   3   3   1      275.50      338.27      3.28 o 
   4   3   1      199.02      188.57      3.77 o 
   5   3   1       12.05       12.57      1.83 o 
   6   3   1      246.44      223.10      5.36 o 
   7   3   1       16.04       15.39      2.22 o 
   8   3   1       15.90       18.53      2.39 o 
   9   3   1       26.32       23.34      2.56 o 
  10   3   1       51.43       56.87      3.99 o 
 -10   4   1        0.07        1.30      2.73 o 
  -9   4   1       31.63       31.96      4.28 o 
  -8   4   1       17.24       15.63      4.54 o 
  -7   4   1       19.04       17.54      3.24 o 
  -6   4   1        0.06        1.58      2.93 o 
  -5   4   1       12.16        8.73      3.12 o 
  -4   4   1      103.01       93.53      4.20 o 
  -3   4   1        0.19        1.83      1.25 o 
  -2   4   1       25.41       19.27      1.35 o 
  -1   4   1        0.78        0.20      1.61 o 
   0   4   1      283.32      261.98      3.99 o 
   1   4   1       22.98       21.72      0.66 o 
   2   4   1       48.95       54.62      1.55 o 
   3   4   1      119.64      110.19      2.41 o 
   4   4   1      161.00      163.18      3.99 o 
   5   4   1        0.04        0.70      1.46 o 
   6   4   1      268.77      236.65      6.88 o 
   7   4   1        1.11        1.07      1.75 o 
   8   4   1       12.54       13.14      2.26 o 
   9   4   1       15.15       12.18      2.78 o 
  10   4   1       27.97       31.19      4.06 o 
 -10   5   1        9.98        6.22      2.63 o 
  -9   5   1        3.31        2.76      2.82 o 
  -8   5   1        0.04       -0.03      2.62 o 
  -7   5   1       70.87       64.23      4.44 o 
  -6   5   1      140.04      137.01      6.91 o 
  -5   5   1      186.01      175.91      8.58 o 
  -4   5   1      198.96      184.72      5.74 o 
  -3   5   1      109.43      101.19      3.06 o 
  -2   5   1       20.97       26.05      1.39 o 
  -1   5   1      122.44      130.00      2.11 o 
   0   5   1     1005.09     1053.95     11.64 o 
   1   5   1       11.99       15.81      7.28 o 
   2   5   1      419.46      401.62      6.54 o 
   3   5   1      380.41      366.52      5.96 o 
   4   5   1       28.23       25.64      2.16 o 
   5   5   1      101.92       96.89      3.87 o 
   6   5   1       75.06       74.46      3.30 o 
   7   5   1       84.76       84.03      3.81 o 
   8   5   1       25.61       31.16      2.57 o 
   9   5   1        5.16        5.78      1.92 o 
 -10   6   1        3.42        2.56      3.71 o 
  -9   6   1        6.72        6.45      3.45 o 
  -8   6   1       51.42       40.82      4.04 o 
  -7   6   1       15.52       19.67      3.92 o 
  -6   6   1       10.47       11.10      2.87 o 
  -5   6   1       74.16       68.00      4.26 o 
  -4   6   1       43.51       44.22     20.86 o 
  -3   6   1       72.72       64.09      2.83 o 
  -2   6   1      319.59      310.35      6.29 o 
  -1   6   1       73.25       79.14      5.77 o 
   0   6   1      337.34      344.05     12.56 o 
   1   6   1       13.07       14.61      3.42 o 
   2   6   1      191.94      183.11      4.37 o 
   3   6   1       45.78       43.41      1.72 o 
   4   6   1       35.22       31.44      2.31 o 
   5   6   1        6.71        4.73      1.48 o 
   6   6   1       34.18       35.09      2.75 o 
   7   6   1       64.19       68.05      3.57 o 
   8   6   1        0.08        0.79      1.72 o 
   9   6   1        0.24        0.97      2.38 o 
  -9   7   1        5.18        6.07      2.23 o 
  -8   7   1       13.61       15.42      2.91 o 
  -7   7   1        4.01        5.22      2.35 o 
  -6   7   1        3.56        2.61      1.58 o 
  -5   7   1       44.31       41.77      3.33 o 
  -4   7   1       10.35       11.21      2.01 o 
  -3   7   1       12.81       11.02      1.73 o 
  -2   7   1      110.64      114.41      2.33 o 
  -1   7   1        0.02        1.03      4.44 o 
   1   7   1       12.72       10.25      3.28 o 
   2   7   1      120.87      123.23      6.04 o 
   3   7   1       73.77       70.33      4.49 o 
   4   7   1      220.75      221.62      7.14 o 
   5   7   1       57.45       56.67      4.27 o 
   6   7   1        0.64        1.42      1.62 o 
   7   7   1       76.73       80.88      7.64 o 
   8   7   1       34.84       35.45      3.70 o 
  -9   8   1        5.18        6.68      2.79 o 
  -8   8   1       32.87       32.61      4.38 o 
  -7   8   1       35.65       30.26      3.74 o 
  -6   8   1       31.03       24.01      2.76 o 
  -5   8   1       56.01       64.98     31.13 o 
  -4   8   1        0.49       -0.08      2.58 o 
  -3   8   1       21.15       21.41      4.44 o 
  -2   8   1        3.59        3.83      2.48 o 
   0   8   1       91.40       97.07      7.44 o 
   1   8   1      399.79      402.27     10.99 o 
   2   8   1      902.30      936.83     17.09 o 
   3   8   1       28.46       27.98      4.56 o 
   4   8   1      107.67      116.53      6.68 o 
   5   8   1        5.08        4.04      1.89 o 
   6   8   1        5.68        5.38      2.17 o 
   7   8   1       31.63       29.42      3.58 o 
  -8   9   1       24.04       19.80     18.59 o 
  -7   9   1       35.68       34.18     10.06 o 
  -6   9   1       36.75       42.91      6.11 o 
  -5   9   1        1.73        2.32      5.30 o 
  -4   9   1      103.47      105.33      8.49 o 
  -3   9   1      249.11      276.52     13.93 o 
  -1   9   1       25.67       31.96      5.18 o 
   0   9   1        0.80        1.86      3.17 o 
   1   9   1       17.71       21.29      4.94 o 
   2   9   1       47.17       46.42      4.38 o 
   3   9   1        2.41        1.90      2.55 o 
   4   9   1      223.41      236.81      8.37 o 
   5   9   1       93.48      101.90      5.85 o 
   6   9   1        0.04        0.97      1.43 o 
  -6  10   1       14.47       14.56      4.82 o 
  -5  10   1       39.74       75.41     13.27 o 
  -4  10   1        5.58        6.69      3.89 o 
  -2  10   1        1.73        2.86      3.06 o 
  -1  10   1       47.16       52.99      6.43 o 
   0  10   1      457.26      484.19     18.91 o 
   1  10   1       37.01       30.95      5.67 o 
   2  10   1        5.12        8.25      3.21 o 
   3  10   1        0.18        0.96      1.83 o 
   4  10   1       17.36       20.79      4.41 o 
  -5  11   1       11.33       17.44     10.22 o 
  -3  11   1       19.30       20.28      5.46 o 
  -2  11   1        0.01        0.95      2.70 o 
  -1  11   1        8.67        5.87      3.04 o 
   0  11   1       54.06       54.40      7.10 o 
   1  11   1       19.73       17.97      5.24 o 
   2  11   1        1.61        3.57      3.45 o 
  -1 -10   2      205.22      222.36     13.21 o 
   0 -10   2       19.43       24.22      5.30 o 
   2 -10   2        0.54        2.92      3.21 o 
   3 -10   2       18.18       20.59      5.42 o 
   4 -10   2       25.50       22.38      4.90 o 
   5 -10   2       12.26       11.65      4.38 o 
  -3  -9   2       58.96       67.06      7.94 o 
  -2  -9   2        8.77       10.91      4.60 o 
  -1  -9   2       41.07       44.82      6.45 o 
   1  -9   2        9.23       12.26      4.01 o 
   2  -9   2       11.40        8.69      3.77 o 
   3  -9   2      127.32      135.82     10.40 o 
   4  -9   2       46.28       45.05      6.17 o 
   5  -9   2        5.85        4.13      3.31 o 
   6  -9   2      163.96      165.32     12.20 o 
   7  -9   2       22.85       46.94     10.20 o 
  -5  -8   2       16.57       11.78      4.16 o 
  -4  -8   2        0.09        2.36      2.03 o 
  -3  -8   2       23.59       23.21      3.55 o 
  -2  -8   2       44.64       51.28      6.94 o 
   0  -8   2        5.42        6.09      3.15 o 
   1  -8   2       99.40       94.85      7.52 o 
   2  -8   2        0.09        1.07      2.72 o 
   3  -8   2        7.65        8.00      3.73 o 
   4  -8   2        4.76        3.91      2.62 o 
   5  -8   2      197.97      190.08     11.94 o 
   6  -8   2       94.99       90.68      8.73 o 
   7  -8   2       10.58       19.46      7.68 o 
   8  -8   2        4.93        3.21      4.25 o 
   9  -8   2       14.61       13.27      8.87 o 
  -6  -7   2       88.70       89.42      5.54 o 
  -5  -7   2       27.35       32.72      4.93 o 
  -4  -7   2       95.59       92.10      5.47 o 
  -3  -7   2       10.08        8.43      3.28 o 
  -2  -7   2       81.73       80.90      6.55 o 
  -1  -7   2        7.85        7.98      3.81 o 
   0  -7   2       23.14       28.77      5.42 o 
   1  -7   2      143.73      133.36      8.41 o 
   2  -7   2      135.31      133.38      8.63 o 
   3  -7   2      102.86      108.41      6.60 o 
   4  -7   2        3.06        3.08      1.58 o 
   5  -7   2       11.23       14.05      5.16 o 
   6  -7   2       52.45       54.14      6.90 o 
   7  -7   2       92.91      162.64     16.43 o 
   8  -7   2       12.57       17.16      5.71 o 
   9  -7   2        7.33        5.24      5.93 o 
  -7  -6   2      104.38      103.63      5.74 o 
  -6  -6   2      120.96      119.74     14.34 o 
  -5  -6   2      172.17      164.30      6.54 o 
  -4  -6   2        1.23        1.38      1.19 o 
  -3  -6   2       35.81       33.09      3.79 o 
  -2  -6   2       57.86       58.31      3.89 o 
  -1  -6   2       53.08       51.07      2.49 o 
   0  -6   2      161.79      149.08      7.70 o 
   1  -6   2       33.20       32.64      2.46 o 
   2  -6   2        4.84        3.95      1.96 o 
   3  -6   2        0.19        0.70      1.63 o 
   4  -6   2        8.39        7.91      1.93 o 
   5  -6   2      170.74      170.25      6.29 o 
   6  -6   2        6.40        6.86      2.45 o 
   7  -6   2        6.96       10.33      4.75 o 
   8  -6   2       46.48       49.63      4.60 o 
   9  -6   2        4.84        6.24      2.90 o 
  10  -6   2        0.71        4.06      2.96 o 
  -8  -5   2       13.32       12.17      2.36 o 
  -7  -5   2       63.87       67.11      3.70 o 
  -6  -5   2        0.01        0.45      1.17 o 
  -5  -5   2      121.75      118.95      4.36 o 
  -4  -5   2      126.95      114.53      3.86 o 
  -3  -5   2      204.51      197.78      5.84 o 
  -2  -5   2       81.77       78.96      4.11 o 
  -1  -5   2      288.84      282.26      4.18 o 
   0  -5   2       60.26       63.31      2.87 o 
   1  -5   2        8.12        5.07      1.44 o 
   2  -5   2      447.98      462.20      8.07 o 
   3  -5   2       26.85       23.30      1.79 o 
   4  -5   2       28.27       26.89      3.02 o 
   5  -5   2       48.26       49.73      4.02 o 
   6  -5   2       70.08       70.18      4.52 o 
   7  -5   2       71.60       71.79      5.38 o 
   8  -5   2        7.91        9.30      3.55 o 
   9  -5   2       12.65       12.61      3.77 o 
  10  -5   2        2.58        5.14      3.01 o 
  11  -5   2      123.58      116.84      7.19 o 
  -8  -4   2       20.01       24.97      2.71 o 
  -7  -4   2       22.93       26.84      2.64 o 
  -6  -4   2       29.94       27.65      2.78 o 
  -5  -4   2      105.62      101.39      4.04 o 
  -4  -4   2      423.03      423.23      8.18 o 
  -3  -4   2      639.94      633.69     13.14 o 
  -2  -4   2      194.19      186.39      4.13 o 
  -1  -4   2        9.00        9.62      1.23 o 
   0  -4   2      154.01      136.26      3.24 o 
   1  -4   2       58.71       70.26      2.29 o 
   2  -4   2      917.57     1007.98     14.79 o 
   3  -4   2       77.83       80.11      2.76 o 
   4  -4   2        7.02        9.44      2.65 o 
   5  -4   2       34.27       37.56      3.41 o 
   6  -4   2      294.58      305.13     11.61 o 
   7  -4   2       23.31       23.88      3.39 o 
   8  -4   2        4.57        4.01      2.65 o 
   9  -4   2      141.01      145.78      7.11 o 
  10  -4   2       40.76       33.55      4.36 o 
  11  -4   2        0.64        1.85      2.68 o 
  -9  -3   2        0.06        0.90      1.62 o 
  -8  -3   2      116.59      123.79      5.32 o 
  -7  -3   2       55.20       55.78      3.46 o 
  -6  -3   2       15.21       16.51      2.33 o 
  -5  -3   2      258.14      265.22      9.53 o 
  -4  -3   2      923.98      886.04     12.05 o 
  -3  -3   2      985.29     1020.10     14.20 o 
  -2  -3   2      111.91      106.35      3.22 o 
  -1  -3   2     1330.76     1393.31     11.58 o 
   0  -3   2      338.15      369.53      5.14 o 
   1  -3   2       31.03       27.80      1.23 o 
   2  -3   2       73.35       60.05      2.01 o 
   3  -3   2       24.16       22.95      1.71 o 
   4  -3   2       16.78       11.90      2.11 o 
   5  -3   2        0.43        2.15      2.31 o 
   6  -3   2       92.27       87.29      5.91 o 
   7  -3   2       85.67       85.72      7.56 o 
   8  -3   2       10.63       11.49      4.54 o 
  10  -3   2      202.74      198.75     11.17 o 
  11  -3   2       59.75       59.52      7.62 o 
  -9  -2   2       23.55       26.81      3.18 o 
  -8  -2   2        2.28        5.15      2.42 o 
  -7  -2   2        9.21        8.85      2.16 o 
  -6  -2   2      149.36      142.21      4.77 o 
  -5  -2   2       41.38       38.38      3.10 o 
  -4  -2   2        0.59        1.28      1.55 o 
  -3  -2   2      424.86      406.32      7.53 o 
  -2  -2   2        4.30        5.23      0.78 o 
  -1  -2   2     1080.20     1122.24      9.64 o 
   0  -2   2      871.42      967.21     11.07 o 
   1  -2   2     1523.11     1736.72      9.41 o 
   2  -2   2     4654.43     5010.36     21.44 o 
   3  -2   2      569.87      595.74      8.11 o 
   4  -2   2      181.00      174.70      4.43 o 
   5  -2   2      136.49      142.28      4.94 o 
   6  -2   2       98.49       90.61      4.97 o 
   7  -2   2        3.53        4.11      2.29 o 
   8  -2   2       93.88       93.62      5.23 o 
   9  -2   2      367.64      375.86     10.05 o 
  10  -2   2        1.68        1.45      2.19 o 
  11  -2   2        0.64        2.02      2.18 o 
 -10  -1   2        2.49        1.87      1.71 o 
  -9  -1   2        5.55        4.94      2.00 o 
  -8  -1   2       23.63       24.70      3.09 o 
  -7  -1   2        1.18        3.40      1.91 o 
  -6  -1   2        0.30        1.10      1.72 o 
  -5  -1   2      791.34      781.24      9.07 o 
  -4  -1   2      265.27      252.78      5.34 o 
  -3  -1   2      104.16      108.40      3.02 o 
  -2  -1   2        5.00        3.53      0.61 o 
  -1  -1   2      225.39      220.43      2.79 o 
   0  -1   2       12.51       11.45      0.96 o 
   1  -1   2     3883.65     4159.06     84.10 o 
   2  -1   2      459.61      487.05      5.97 o 
   3  -1   2      945.17     1016.19     10.75 o 
   5  -1   2        0.22        0.44      0.96 o 
   6  -1   2        3.43        3.98      1.69 o 
   7  -1   2       59.39       60.12      4.28 o 
   8  -1   2      359.61      362.41      8.95 o 
   9  -1   2       62.29       60.51      4.62 o 
  10  -1   2       83.52       81.07      4.52 o 
  11  -1   2        5.35        4.78      2.10 o 
 -10   0   2       51.16       47.98      4.39 o 
  -9   0   2       79.42       81.67      4.58 o 
  -8   0   2        3.28        5.17      3.29 o 
  -7   0   2       10.28       10.79      2.42 o 
  -6   0   2      226.12      229.82      8.61 o 
  -5   0   2      163.91      150.18      4.47 o 
  -4   0   2       33.26       36.74      2.36 o 
  -3   0   2       11.56       12.09      1.52 o 
  -2   0   2      469.35      466.14      4.48 o 
  -1   0   2      804.84      827.80      9.29 o 
   0   0   2      755.18      746.49      4.58 o 
   1   0   2       21.45       29.31      1.30 o 
   2   0   2     5092.47     5430.90     66.95 o 
   3   0   2     1104.91     1072.50      7.12 o 
   4   0   2        7.62        4.37      0.74 o 
   5   0   2       58.44       54.65      2.15 o 
   6   0   2      489.10      511.03     21.41 o 
   7   0   2       62.77       68.89      3.67 o 
   8   0   2       17.55       20.79      2.49 o 
   9   0   2       18.78       18.14      2.60 o 
  10   0   2       29.27       31.99      3.33 o 
  11   0   2        0.72        1.35      2.31 o 
 -10   1   2        1.80        2.44      2.01 o 
  -9   1   2       14.54       19.63      3.12 o 
  -8   1   2       21.15       17.38      2.61 o 
  -7   1   2       31.95       30.71      3.81 o 
  -6   1   2       45.66       44.68      3.15 o 
  -5   1   2      236.19      231.46      6.83 o 
  -4   1   2       73.75       46.70      5.36 o 
  -3   1   2      504.07      509.57      7.26 o 
  -2   1   2      114.53      102.75      2.54 o 
  -1   1   2        7.63        6.45      0.95 o 
   0   1   2      185.96      181.53      1.68 o 
   1   1   2     1019.52     1015.44     10.88 o 
   2   1   2       59.75       70.02      1.02 o 
   3   1   2     3227.66     3408.02     36.00 o 
   4   1   2      464.71      479.58      4.12 o 
   5   1   2      488.19      488.21      5.05 o 
   6   1   2       62.11       56.67      3.96 o 
   7   1   2        0.68        0.90      2.15 o 
   8   1   2        3.20        3.96      1.96 o 
   9   1   2        1.48        2.62      2.37 o 
  10   1   2       86.60       87.79      4.65 o 
  11   1   2        4.30        3.41      2.15 o 
 -10   2   2        0.65        1.11      1.82 o 
  -9   2   2      182.86      187.09      6.53 o 
  -8   2   2       20.39       16.88      2.46 o 
  -7   2   2       31.12       29.34      3.54 o 
  -6   2   2      187.41      180.27      6.61 o 
  -5   2   2        9.77       14.14      2.66 o 
  -4   2   2        3.22        1.92      1.44 o 
  -3   2   2      411.21      424.43      6.62 o 
  -2   2   2       34.70       36.24      1.85 o 
  -1   2   2     2131.87     2312.94     20.81 o 
   0   2   2     1116.15     1244.58      8.77 o 
   1   2   2      285.10      295.65      2.28 o 
   2   2   2      178.91      174.59      1.59 o 
   3   2   2        1.87        7.72      0.68 o 
   4   2   2       18.32       24.12      1.11 o 
   5   2   2      192.61      169.50      4.07 o 
   6   2   2      142.89      142.26      4.23 o 
   7   2   2      243.48      234.29      6.86 o 
   8   2   2        0.06        0.44      1.58 o 
   9   2   2        7.77        6.70      2.40 o 
  10   2   2       21.27       24.99      3.94 o 
  11   2   2        0.10        1.33      2.78 o 
 -10   3   2       65.66       72.08      4.79 o 
  -9   3   2       74.85       70.65      5.37 o 
  -8   3   2       71.03       76.48      7.82 o 
  -7   3   2       33.07       31.13      4.02 o 
  -6   3   2       33.74       33.02      3.73 o 
  -5   3   2      606.77      633.58     29.61 o 
  -4   3   2        3.87        1.66      1.44 o 
  -3   3   2      277.08      306.04      7.54 o 
  -2   3   2       14.97       11.70      1.10 o 
  -1   3   2     3565.70     3891.68     43.67 o 
   0   3   2     1640.19     1738.33      9.94 o 
   1   3   2     1076.33     1102.07     12.20 o 
   2   3   2      987.63     1062.76      7.69 o 
   3   3   2     1815.70     1972.34      7.63 o 
   4   3   2       41.84       45.83      1.48 o 
   5   3   2      414.16      385.81      5.52 o 
   6   3   2        2.55        2.06      1.93 o 
   7   3   2       43.96       45.05      2.73 o 
   8   3   2       33.77       32.37      2.66 o 
   9   3   2       43.56       39.48      3.07 o 
  10   3   2       50.11       51.21      3.51 o 
  11   3   2       14.47       15.71      3.49 o 
 -10   4   2        0.31        1.29      2.72 o 
  -9   4   2      120.84      117.85      7.37 o 
  -8   4   2        6.10        7.62      2.48 o 
  -7   4   2        4.09        2.85      2.40 o 
  -6   4   2       40.33       41.97      4.12 o 
  -5   4   2      195.01      182.88      6.14 o 
  -4   4   2       41.90       41.95      2.95 o 
  -3   4   2     1970.45     2190.28     86.74 o 
  -2   4   2     3459.26     3928.62     78.88 o 
  -1   4   2        3.01        6.38      0.78 o 
   0   4   2       44.64       35.80      0.83 o 
   1   4   2      232.21      243.93      3.38 o 
   2   4   2      259.30      265.17      3.35 o 
   3   4   2       51.24       54.81      1.46 o 
   4   4   2        1.04        0.56      0.87 o 
   5   4   2      216.66      214.93      5.66 o 
   6   4   2       29.01       21.66      2.31 o 
   7   4   2      924.49      833.97     11.61 o 
   8   4   2       34.38       33.14      2.74 o 
   9   4   2        7.91       10.43      2.07 o 
  10   4   2      110.68      105.22      9.82 o 
 -10   5   2        0.00        1.82      2.23 o 
  -9   5   2        3.44        3.61      4.46 o 
  -8   5   2       64.58       61.45      5.02 o 
  -7   5   2      117.55      108.21      9.02 o 
  -6   5   2        0.20        2.22      2.09 o 
  -5   5   2      345.36      347.92      9.40 o 
  -4   5   2        5.01        2.94      1.51 o 
  -3   5   2       36.95       35.41      2.00 o 
  -2   5   2     1504.99     1772.37     21.72 o 
  -1   5   2        1.49        1.87      0.58 o 
   0   5   2      222.53      229.98      7.78 o 
   1   5   2        0.08        0.20      0.76 o 
   2   5   2       11.07        5.11      0.53 o 
   3   5   2      119.95      114.49      3.55 o 
   4   5   2        9.24        8.81      1.19 o 
   5   5   2       97.34       93.20      3.33 o 
   6   5   2       85.82       76.21      3.19 o 
   7   5   2       27.65       26.86      2.38 o 
   8   5   2       31.11       26.82      3.37 o 
   9   5   2       24.22       25.37      2.48 o 
  10   5   2      131.61      128.28      6.81 o 
 -10   6   2        0.30        0.73      2.42 o 
  -9   6   2       41.25       33.93      4.45 o 
  -8   6   2       57.98       56.39      4.62 o 
  -7   6   2        0.86        2.16      2.62 o 
  -6   6   2       10.31        8.40      2.36 o 
  -5   6   2       35.85       31.65      3.03 o 
  -4   6   2        2.77        4.96      2.23 o 
  -3   6   2        3.02        4.36      1.20 o 
  -2   6   2       36.11       32.98      1.66 o 
  -1   6   2      195.12      190.41      2.84 o 
   0   6   2       13.99       10.34      2.02 o 
   1   6   2        3.23        1.55      1.79 o 
   2   6   2       19.37       21.79      2.60 o 
   3   6   2       18.24       18.47      1.18 o 
   4   6   2       71.57       67.34      2.96 o 
   5   6   2       61.47       50.68      2.45 o 
   6   6   2        1.76        5.88      1.44 o 
   7   6   2        7.91        9.27      1.82 o 
   8   6   2       49.80       40.91      2.87 o 
   9   6   2       61.16       69.52      4.94 o 
  -9   7   2       38.57       37.32      4.65 o 
  -8   7   2        8.00        8.91      2.47 o 
  -7   7   2        3.20        2.33      2.35 o 
  -6   7   2       17.52       21.35      3.36 o 
  -5   7   2       14.92       13.86      2.84 o 
  -4   7   2        3.74        2.98      1.80 o 
  -3   7   2        5.33        5.21      1.63 o 
  -2   7   2       65.44       63.70      1.76 o 
   0   7   2        6.97        8.41      3.65 o 
   1   7   2      115.07      113.92      5.12 o 
   2   7   2      631.12      666.52     12.40 o 
   3   7   2      480.08      453.89     10.03 o 
   4   7   2       42.36       39.48      2.28 o 
   5   7   2       16.63       17.06      2.08 o 
   6   7   2      176.82      181.14      6.59 o 
   7   7   2        1.74        4.14      1.80 o 
   8   7   2       21.94       22.04      4.72 o 
  -8   8   2        1.44        4.38      2.18 o 
  -7   8   2        8.26        8.95      2.63 o 
  -6   8   2       49.96       46.72      6.90 o 
  -5   8   2       14.09       13.40      2.27 o 
  -4   8   2      148.45      153.93      6.01 o 
  -3   8   2        4.90        4.42      3.37 o 
  -1   8   2      150.25      154.21      8.55 o 
   0   8   2        5.55        6.01      3.89 o 
   1   8   2      238.49      254.89      7.81 o 
   2   8   2       18.73       14.39      3.10 o 
   3   8   2        3.39        2.40      2.45 o 
   4   8   2       14.11       12.04      2.44 o 
   5   8   2        0.60        1.54      1.90 o 
   6   8   2       36.33       37.36      6.51 o 
   7   8   2        2.56        2.11      1.66 o 
   8   8   2       19.10       20.14      5.18 o 
  -8   9   2        0.01        2.08      4.40 o 
  -7   9   2       32.85       31.39     19.52 o 
  -6   9   2        6.56        8.59      8.73 o 
  -5   9   2       29.88       29.78      5.12 o 
  -4   9   2        5.55        4.64      5.75 o 
  -2   9   2        9.70        8.85      3.85 o 
  -1   9   2       55.84       53.15      6.39 o 
   0   9   2        1.91        3.25      3.81 o 
   1   9   2        0.24        0.64      2.02 o 
   2   9   2      113.76      115.77      7.48 o 
   3   9   2      312.11      333.94      9.59 o 
   4   9   2        2.91        3.57      2.23 o 
   5   9   2        5.42        6.19      6.82 o 
   6   9   2      124.33      135.81      6.54 o 
  -6  10   2       25.47       20.20     19.18 o 
  -5  10   2        0.66        2.34      4.27 o 
  -4  10   2       20.20       39.62     10.59 o 
  -3  10   2       51.65       47.57      7.28 o 
  -2  10   2       75.36       91.40      8.29 o 
  -1  10   2        0.21        1.19      4.07 o 
   0  10   2      270.51      272.27     12.52 o 
   1  10   2      607.11      674.33     20.85 o 
   2  10   2        6.28        7.58      2.37 o 
   3  10   2       18.20       23.40      4.16 o 
   4  10   2        3.37        3.57      2.15 o 
   5  10   2        2.73        3.65      2.23 o 
  -4  11   2       86.31      184.74     18.93 o 
  -3  11   2        0.95        0.16      2.94 o 
  -2  11   2        1.29        1.09      3.95 o 
  -1  11   2        0.02        2.68      4.23 o 
   0  11   2       15.43       15.34      4.84 o 
   1  11   2       21.38       21.94      5.57 o 
   2  11   2        1.73        2.16      2.86 o 
   3  11   2      106.85      128.02     11.53 o 
  -1  12   2       61.80       52.69      7.62 o 
  -2  -9   3       17.32       23.35      5.46 o 
   0  -9   3       25.06       26.76      6.01 o 
   1  -9   3       27.76       24.20      5.91 o 
   2  -9   3        0.17        1.59      3.89 o 
   3  -9   3        0.08        2.26      4.17 o 
   4  -9   3        0.22        2.60      3.89 o 
   5  -9   3       42.69       44.88      7.52 o 
   6  -9   3       42.10       31.11      5.93 o 
  -3  -8   3       77.13       78.94      8.00 o 
  -1  -8   3        5.18        6.03      4.36 o 
   0  -8   3       68.92       67.20      7.24 o 
   1  -8   3       31.98       34.36      5.99 o 
   2  -8   3        3.60        5.00      3.43 o 
   3  -8   3       57.10       53.82      6.23 o 
   4  -8   3       34.15       35.65      6.47 o 
   5  -8   3        5.11        7.68      3.85 o 
   6  -8   3      194.87      193.65     12.14 o 
   7  -8   3      212.41      209.40     13.51 o 
   8  -8   3      102.03      181.45     18.33 o 
  -5  -7   3       31.84       29.40      5.73 o 
  -4  -7   3       34.60       36.97      3.76 o 
  -3  -7   3       63.26       61.20      4.45 o 
  -2  -7   3       13.27       12.70      3.99 o 
  -1  -7   3        7.38        6.86      3.51 o 
   0  -7   3       53.50       60.27      6.71 o 
   1  -7   3       14.75       14.15      3.83 o 
   2  -7   3      332.05      319.17     13.51 o 
   3  -7   3       84.08       76.11      4.18 o 
   4  -7   3        0.38        1.05      1.81 o 
   5  -7   3      220.70      227.24      7.35 o 
   6  -7   3        2.23        2.24      2.12 o 
   7  -7   3        2.57        4.80      2.39 o 
   8  -7   3       31.46       56.84     12.10 o 
   9  -7   3        8.44        9.64      2.80 o 
  -6  -6   3       85.42       87.21      8.19 o 
  -5  -6   3        0.63        0.46      1.65 o 
  -4  -6   3       16.54       19.79      4.12 o 
  -3  -6   3       83.99       82.70      3.93 o 
  -2  -6   3       52.57       53.66      4.14 o 
  -1  -6   3      154.42      165.16      9.32 o 
   0  -6   3       35.34       33.77      2.67 o 
   1  -6   3        1.71        2.29      1.49 o 
   2  -6   3        0.04        0.12      1.27 o 
   3  -6   3        0.33       -0.04      1.41 o 
   4  -6   3       48.04       46.11      3.47 o 
   5  -6   3      329.21      325.58      8.33 o 
   6  -6   3        0.20        1.08      1.97 o 
   7  -6   3        5.71        6.03      2.61 o 
   8  -6   3       23.04       23.81      3.90 o 
   9  -6   3        3.37        5.40      2.64 o 
  10  -6   3        1.97        1.02      2.10 o 
  -7  -5   3        6.56        4.20      2.28 o 
  -6  -5   3       71.06       71.77      3.92 o 
  -5  -5   3       61.45       60.70      4.12 o 
  -4  -5   3        1.84        2.12      1.98 o 
  -3  -5   3      145.45      149.41      4.68 o 
  -2  -5   3        0.24        0.50      0.45 o 
  -1  -5   3       48.86       49.08      2.77 o 
   0  -5   3       67.29       71.57      4.60 o 
   1  -5   3      308.61      308.55      9.08 o 
   2  -5   3      163.81      145.12      4.99 o 
   3  -5   3       35.99       33.02      3.24 o 
   4  -5   3      310.62      323.96     11.25 o 
   5  -5   3        9.37       10.28      2.75 o 
   6  -5   3       47.41       45.05      3.63 o 
   7  -5   3       32.85       42.78     14.01 o 
   8  -5   3       24.98       24.54      3.84 o 
   9  -5   3        5.51        7.21      3.02 o 
  10  -5   3       51.97       48.47      4.84 o 
  11  -5   3        3.15        1.45      2.26 o 
  -8  -4   3       49.97       49.56      4.48 o 
  -7  -4   3      233.31      248.66      8.64 o 
  -6  -4   3      108.78      114.42      4.42 o 
  -5  -4   3       12.34       11.96      2.09 o 
  -4  -4   3        4.05        4.60      1.64 o 
  -3  -4   3      219.24      230.69      6.12 o 
  -2  -4   3       14.45       16.30      2.90 o 
  -1  -4   3      387.71      392.70      5.87 o 
   0  -4   3       16.83       13.57      2.05 o 
   1  -4   3      102.77       89.76      3.71 o 
   2  -4   3        1.89        2.47      1.77 o 
   3  -4   3      582.25      591.91     11.01 o 
   4  -4   3       28.22       32.46      3.16 o 
   5  -4   3      175.19      178.80      5.93 o 
   6  -4   3       68.71       68.98      4.69 o 
   7  -4   3       35.36       48.21     15.20 o 
   8  -4   3        3.08        4.19      3.42 o 
   9  -4   3        2.83        3.38      2.73 o 
  10  -4   3       49.92       47.53      4.51 o 
  11  -4   3       26.55       25.02      4.34 o 
  -8  -3   3       93.18      103.25      6.32 o 
  -7  -3   3        0.07        0.89      1.40 o 
  -6  -3   3      193.15      190.63      5.70 o 
  -5  -3   3       76.84       76.72      4.03 o 
  -4  -3   3      324.44      322.11      6.33 o 
  -3  -3   3      235.34      230.00      5.22 o 
  -2  -3   3      245.76      242.76      4.91 o 
  -1  -3   3        2.22        3.17      2.08 o 
   0  -3   3       61.46       64.06      1.98 o 
   1  -3   3     1062.52     1119.91     12.72 o 
   2  -3   3       99.81      104.69      2.83 o 
   3  -3   3      147.18      156.56      4.78 o 
   4  -3   3      919.36     1016.24     17.83 o 
   5  -3   3       13.12       10.50      2.54 o 
   6  -3   3       14.10       12.74      3.09 o 
   7  -3   3        8.57        9.70      2.56 o 
   8  -3   3        3.20        4.91      3.43 o 
   9  -3   3        0.01        0.67      2.52 o 
  10  -3   3      188.33      194.40     10.87 o 
  11  -3   3        6.96        6.92      3.51 o 
  -9  -2   3        1.50        3.15      3.02 o 
  -8  -2   3       75.11       77.52      4.25 o 
  -7  -2   3       10.80       12.85      2.41 o 
  -6  -2   3        4.58        6.12      1.72 o 
  -5  -2   3       70.15       66.28      3.20 o 
  -4  -2   3      265.10      251.88      5.43 o 
  -3  -2   3      173.22      165.34      4.88 o 
  -2  -2   3      302.17      284.69      4.48 o 
  -1  -2   3       86.02       75.36      2.18 o 
   0  -2   3      546.50      624.74      8.51 o 
   1  -2   3     1835.34     2033.83     15.21 o 
   2  -2   3       24.84       25.74      1.48 o 
   3  -2   3     1143.44     1132.55     11.65 o 
   4  -2   3      961.56     1114.65     38.98 o 
   5  -2   3      506.26      527.57     10.64 o 
   6  -2   3       14.80       12.75      2.47 o 
   7  -2   3       49.18       48.15      4.58 o 
   8  -2   3      104.16      106.85      6.18 o 
   9  -2   3       95.62       94.96      5.49 o 
  10  -2   3       20.74       24.29      3.45 o 
  11  -2   3       40.91       35.82      4.64 o 
  12  -2   3        0.04        1.19      2.02 o 
  -9  -1   3       39.84       39.94      4.77 o 
  -8  -1   3        3.93        4.95      1.93 o 
  -7  -1   3       22.06       23.12      2.59 o 
  -6  -1   3      204.62      202.06     13.24 o 
  -5  -1   3     1283.21     1283.09     38.01 o 
  -4  -1   3      573.44      567.95      9.24 o 
  -3  -1   3       79.32       78.67      2.82 o 
  -2  -1   3      693.80      705.95     20.90 o 
  -1  -1   3      162.87      156.58      2.45 o 
   0  -1   3       28.85       32.93      1.71 o 
   1  -1   3     1317.14     1394.72     13.62 o 
   2  -1   3      851.80      917.59      7.88 o 
   3  -1   3        0.96        5.14      0.91 o 
   4  -1   3        5.48       12.44      1.32 o 
   6  -1   3      314.74      330.97      8.51 o 
   7  -1   3      129.34      126.10      5.14 o 
   8  -1   3      638.31      685.20     11.94 o 
   9  -1   3       65.47       61.43      4.36 o 
  10  -1   3       29.37       31.75      3.14 o 
  11  -1   3        0.91        1.76      1.71 o 
  12  -1   3       21.13       17.97      6.43 o 
  -9   0   3       15.71       18.94      2.70 o 
  -8   0   3       10.10        9.67      2.01 o 
  -7   0   3      124.93      121.88      5.56 o 
  -6   0   3       19.93       17.77      2.51 o 
  -5   0   3       19.52       18.22      2.50 o 
  -4   0   3      150.31      152.58      4.28 o 
  -3   0   3        0.11        0.89      1.33 o 
  -2   0   3      439.64      434.97      9.82 o 
  -1   0   3     2013.42     2254.02     27.51 o 
   0   0   3      228.73      261.72      2.49 o 
   1   0   3     2411.11     2573.62     36.18 o 
   2   0   3        8.94        8.56      0.84 o 
   3   0   3      341.88      362.76      6.31 o 
   4   0   3      100.03      103.96     12.30 o 
   5   0   3      603.65      591.11     15.51 o 
   6   0   3      233.81      235.47     16.63 o 
   7   0   3      383.03      389.06      7.83 o 
   8   0   3      776.07      811.35     10.58 o 
   9   0   3       48.30       43.47      3.10 o 
  10   0   3       27.06       29.49      3.03 o 
  11   0   3       18.86       18.59      2.72 o 
  12   0   3       48.81       45.99      7.76 o 
 -10   1   3       21.19       26.45      5.97 o 
  -9   1   3       17.40       17.22      2.80 o 
  -8   1   3        9.23        9.09      2.06 o 
  -7   1   3        9.65        8.88      2.31 o 
  -6   1   3      224.22      220.29      5.80 o 
  -5   1   3      419.64      418.89      7.10 o 
  -4   1   3        8.43       10.44      1.89 o 
  -3   1   3        9.07        7.09      1.41 o 
  -2   1   3      233.93      228.24     27.27 o 
  -1   1   3      595.44      626.41      7.83 o 
   0   1   3      476.95      477.93      5.18 o 
   1   1   3      144.68      148.94      1.97 o 
   2   1   3     1104.76     1224.68     11.29 o 
   3   1   3      623.04      636.36      4.16 o 
   4   1   3        9.93        5.35      1.90 o 
   5   1   3        9.81        5.52      0.84 o 
   6   1   3      140.78      156.97      3.36 o 
   7   1   3       83.92       77.65      3.30 o 
   8   1   3       13.65       13.94      2.29 o 
   9   1   3      333.66      360.23      7.67 o 
  10   1   3        0.09        0.83      2.55 o 
  11   1   3        0.21        1.64      2.77 o 
  12   1   3        7.74        5.79      4.66 o 
 -10   2   3       43.96       43.19      7.62 o 
  -9   2   3        0.05        2.49      2.73 o 
  -8   2   3       22.83       24.71      3.50 o 
  -7   2   3       80.65       79.86      3.89 o 
  -6   2   3       79.04       78.03      5.10 o 
  -5   2   3      176.24      170.63      6.13 o 
  -4   2   3       27.54       30.42      3.17 o 
  -3   2   3      802.73      814.88     16.94 o 
  -2   2   3        0.94        5.05      1.70 o 
  -1   2   3       85.12       76.42      3.75 o 
   0   2   3      520.99      495.98      5.87 o 
   1   2   3      535.24      551.65      3.63 o 
   2   2   3      215.06      194.26      2.58 o 
   3   2   3       24.53       26.75      0.54 o 
   4   2   3        0.07        0.25      0.45 o 
   5   2   3      441.37      435.38      5.14 o 
   6   2   3      271.37      264.91      4.40 o 
   7   2   3       17.77       21.54      2.32 o 
   8   2   3        0.55        1.76      1.86 o 
   9   2   3       61.86       67.48      3.63 o 
  10   2   3       25.68       21.65      2.59 o 
  11   2   3       74.60       75.33      6.49 o 
 -10   3   3        4.04        2.87      2.05 o 
  -9   3   3        3.11        2.39      1.89 o 
  -8   3   3       23.26       22.66      3.63 o 
  -7   3   3       33.83       36.33      4.31 o 
  -6   3   3        0.01        1.38      2.39 o 
  -5   3   3      113.54      115.33      5.84 o 
  -4   3   3       37.18       38.18      3.48 o 
  -3   3   3      270.38      266.31      6.03 o 
  -2   3   3      284.14      293.75      5.21 o 
  -1   3   3      323.21      317.53      4.28 o 
   0   3   3      598.77      680.75      4.34 o 
   1   3   3        3.82        3.69      0.56 o 
   2   3   3     1193.50     1217.64      7.29 o 
   3   3   3      101.45      100.72      1.43 o 
   4   3   3      168.15      160.47      2.05 o 
   5   3   3      262.33      238.55      8.35 o 
   6   3   3        1.60        0.53      0.67 o 
   7   3   3        0.54        0.58      1.38 o 
   8   3   3       12.58       12.18      2.09 o 
   9   3   3      218.36      216.85      8.24 o 
  10   3   3        6.14        2.45      2.43 o 
  11   3   3       86.72       94.05      6.50 o 
 -10   4   3       76.59       73.24      5.79 o 
  -8   4   3       11.72       13.41      4.72 o 
  -7   4   3       38.95       40.51      5.67 o 
  -6   4   3      110.56      111.32      8.11 o 
  -5   4   3        8.33        7.63      3.02 o 
  -4   4   3      143.40      146.49      7.46 o 
  -3   4   3      114.95      106.98      4.13 o 
  -2   4   3      688.23      794.45      7.28 o 
  -1   4   3     1164.52     1269.56     17.82 o 
   0   4   3      766.98      828.90      6.63 o 
   1   4   3       54.53       51.19      1.11 o 
   2   4   3        0.10        0.54      0.51 o 
   3   4   3      197.24      195.36      2.34 o 
   4   4   3      237.99      229.88      4.74 o 
   5   4   3       22.30       21.26      1.37 o 
   6   4   3      115.26      110.75      3.42 o 
   7   4   3       12.24        7.90      1.93 o 
   8   4   3        3.75        2.33      1.98 o 
   9   4   3       20.26       24.68      2.46 o 
  10   4   3       11.82       14.06      2.98 o 
  11   4   3        3.12        7.64      4.21 o 
  -9   5   3        6.23        8.73      3.48 o 
  -8   5   3        0.92        1.81      2.31 o 
  -7   5   3        0.97        1.35      2.45 o 
  -6   5   3      194.35      184.74      7.11 o 
  -5   5   3       26.47       24.77      3.49 o 
  -4   5   3       11.19       13.80      2.64 o 
  -3   5   3        4.74        8.60      2.91 o 
  -2   5   3     1329.39     1425.42     38.71 o 
  -1   5   3     1685.81     1860.24     11.30 o 
   0   5   3      605.20      677.37      5.67 o 
   1   5   3      855.01      862.25      4.46 o 
   2   5   3      638.08      663.92      9.27 o 
   3   5   3       96.72       72.71      2.04 o 
   4   5   3       14.22       15.22      1.08 o 
   5   5   3       35.79       35.04      2.16 o 
   6   5   3      113.50      122.09      4.37 o 
   7   5   3       21.20       16.32      1.99 o 
   8   5   3       25.76       22.52      2.10 o 
   9   5   3       21.94       20.81      3.35 o 
  10   5   3       12.39        9.11      3.02 o 
  -9   6   3        8.82        9.54      3.40 o 
  -8   6   3        0.30        2.14      2.09 o 
  -7   6   3       77.11       75.60      5.03 o 
  -6   6   3       24.36       21.51      3.06 o 
  -5   6   3       17.22       17.41      2.72 o 
  -4   6   3      211.11      209.04      9.07 o 
  -3   6   3      806.47      908.63     12.95 o 
  -2   6   3        7.52        6.82      1.23 o 
  -1   6   3      178.43      165.33     11.89 o 
   0   6   3       88.58       90.48      2.16 o 
   1   6   3      568.22      603.41     21.29 o 
   2   6   3      213.89      217.18      3.48 o 
   3   6   3       12.89        9.12      0.89 o 
   4   6   3      448.70      463.73      8.39 o 
   5   6   3      425.38      387.06      9.24 o 
   6   6   3      462.21      422.95      7.27 o 
   7   6   3        2.47        2.19      1.90 o 
   8   6   3       14.57       18.47      2.91 o 
   9   6   3       58.83       53.60      4.38 o 
  10   6   3       94.39      106.00      9.52 o 
  -9   7   3       26.14       29.20      4.43 o 
  -8   7   3        6.34        5.04      3.03 o 
  -7   7   3        1.71        2.31      1.92 o 
  -6   7   3       53.02       54.93      4.38 o 
  -5   7   3       26.59       29.82      3.83 o 
  -4   7   3      155.15      166.95      5.97 o 
  -3   7   3      424.46      408.26     16.77 o 
  -2   7   3        4.01        4.03      1.49 o 
  -1   7   3       64.72       68.67      5.03 o 
   0   7   3       19.27       22.06      4.15 o 
   1   7   3       22.18       23.55      3.73 o 
   2   7   3       78.21       78.00      3.95 o 
   3   7   3      143.27      144.32      4.01 o 
   4   7   3        4.42        3.85      1.09 o 
   5   7   3       41.25       40.67      2.30 o 
   6   7   3      168.38      149.64      8.80 o 
   7   7   3        7.97        6.79      1.91 o 
   8   7   3       24.00       29.12      5.75 o 
   9   7   3       69.61       73.09      7.84 o 
  -8   8   3        1.78        2.90      3.79 o 
  -7   8   3       19.14       21.45      6.19 o 
  -6   8   3       17.92       19.74      5.77 o 
  -5   8   3      119.93      126.12     10.28 o 
  -4   8   3       52.61       52.18      5.97 o 
  -3   8   3       14.01       13.59      2.30 o 
  -2   8   3       19.45       21.76      4.62 o 
  -1   8   3        0.55        3.29      3.91 o 
   0   8   3        0.76        1.25      2.34 o 
   1   8   3       18.70       13.98      2.43 o 
   2   8   3       18.77       16.86      3.44 o 
   3   8   3       34.52       36.61      2.95 o 
   4   8   3      130.72      119.46      5.03 o 
   5   8   3       50.37       56.18      3.94 o 
   6   8   3       13.14       17.68      2.60 o 
   7   8   3      129.18      145.00     10.59 o 
   8   8   3       37.86       40.47      6.45 o 
  -7   9   3       10.34       14.24      5.16 o 
  -6   9   3        6.33        5.18      5.63 o 
  -5   9   3       24.22       18.95     15.83 o 
  -4   9   3       17.51       21.60      4.94 o 
  -3   9   3        0.00        1.31      5.85 o 
  -2   9   3       45.62       50.67      6.63 o 
  -1   9   3        0.00        0.91      2.66 o 
   0   9   3       61.42       63.78      6.43 o 
   1   9   3       73.56       73.26      4.89 o 
   2   9   3      207.11      218.04      7.42 o 
   3   9   3       34.67       35.72      3.68 o 
   4   9   3        0.07        0.51      1.20 o 
   5   9   3      138.03      152.13     10.28 o 
   6   9   3        0.06       -0.10      2.40 o 
   7   9   3        4.75        5.83      3.97 o 
  -6  10   3       16.32        9.86      9.01 o 
  -4  10   3        5.80        4.92      4.19 o 
  -3  10   3        1.57        2.62      5.75 o 
  -2  10   3       25.54       25.97      5.40 o 
  -1  10   3       19.28       25.26      4.74 o 
   0  10   3       22.53       24.50      4.15 o 
   1  10   3        6.15        6.37      2.90 o 
   2  10   3        9.98       12.01      2.72 o 
   3  10   3        0.15        1.01      1.64 o 
   4  10   3        0.01        1.61      3.45 o 
   5  10   3        1.24        0.83      2.68 o 
   6  10   3        0.96        1.96      4.07 o 
  -5  11   3        0.98        1.09      4.23 o 
  -4  11   3       14.18       14.28      5.08 o 
  -3  11   3       18.52       37.30     11.51 o 
  -2  11   3       26.55       24.42      5.38 o 
  -1  11   3        1.62        1.39      2.56 o 
   0  11   3        1.73        3.11      2.70 o 
   1  11   3       14.94       12.62      3.43 o 
   2  11   3       85.82       89.38      7.48 o 
   3  11   3        8.36        5.97      3.87 o 
   4  11   3        7.55        5.54      8.35 o 
  -2  12   3        0.67        2.54      3.85 o 
  -1  12   3      214.32      228.63     13.55 o 
   0  12   3      161.85      138.79     11.57 o 
   1  12   3       28.79       23.15      5.75 o 
   1  -9   4       13.17       15.34      5.04 o 
   2  -9   4      108.23      116.12     10.14 o 
   3  -9   4       66.24       62.81      7.80 o 
   4  -9   4       32.19       33.45      5.85 o 
   5  -9   4       39.61       32.16      6.13 o 
  -1  -8   4       28.00       29.30      5.44 o 
   0  -8   4       27.30       26.60      5.24 o 
   1  -8   4       11.12        7.84      4.46 o 
   2  -8   4       39.99       38.61      5.77 o 
   3  -8   4        0.27        0.65      2.40 o 
   4  -8   4       55.22       57.35      7.18 o 
   5  -8   4        0.30        1.86      2.52 o 
   6  -8   4        4.31        2.06      2.54 o 
   7  -8   4        2.32        2.04      3.69 o 
   8  -8   4       23.56       19.86      5.28 o 
  -4  -7   4       36.50       37.85      5.99 o 
  -2  -7   4       54.52       55.65      7.22 o 
  -1  -7   4       17.55       18.61      4.52 o 
   0  -7   4       12.10       11.19      4.68 o 
   1  -7   4       51.62       52.26      6.35 o 
   2  -7   4       37.91       31.39      6.07 o 
   3  -7   4        5.95        4.50      2.82 o 
   4  -7   4       96.68       91.98      4.77 o 
   5  -7   4       40.48       34.78      3.35 o 
   6  -7   4       10.37       10.29      2.33 o 
   7  -7   4        0.11        0.56      1.65 o 
   8  -7   4       17.21       19.70      7.84 o 
   9  -7   4       13.21       10.44      2.81 o 
  -5  -6   4       15.65       14.09      3.99 o 
  -4  -6   4      156.21      150.22      9.72 o 
  -3  -6   4      313.97      320.61      9.33 o 
  -2  -6   4       42.72       40.83      3.41 o 
  -1  -6   4      103.17       93.65      5.72 o 
   0  -6   4        5.88        6.27      3.45 o 
   1  -6   4       11.19       10.83      5.24 o 
   2  -6   4       16.00       15.81      2.42 o 
   3  -6   4       25.31       25.07      2.73 o 
   4  -6   4       14.11       15.54      2.45 o 
   5  -6   4      366.57      376.79      9.37 o 
   6  -6   4      790.92      809.36     16.71 o 
   7  -6   4       99.59       97.88      5.49 o 
   8  -6   4       53.54       68.43     26.85 o 
   9  -6   4       36.41       40.41      4.31 o 
  10  -6   4        1.59        1.61      1.77 o 
  -6  -5   4       47.12       46.97      4.60 o 
  -5  -5   4       32.73       36.65      4.37 o 
  -4  -5   4       88.31       90.12      5.43 o 
  -3  -5   4      155.63      151.74      5.16 o 
  -2  -5   4      152.31      150.53      4.41 o 
  -1  -5   4       12.64       13.86      2.24 o 
   0  -5   4       70.34       60.90      3.56 o 
   1  -5   4      530.03      511.72     11.24 o 
   2  -5   4        3.55        3.17      1.69 o 
   3  -5   4       18.12       19.34      2.89 o 
   4  -5   4       98.61       96.77      4.69 o 
   5  -5   4       74.78       71.14      4.65 o 
   6  -5   4        9.73        6.49      2.51 o 
   7  -5   4        0.40        0.52      1.90 o 
   8  -5   4       50.80       62.37     23.51 o 
   9  -5   4       77.81       74.22      5.49 o 
  10  -5   4        9.91        9.04      4.01 o 
  -7  -4   4       64.70       64.46      6.36 o 
  -6  -4   4        4.69        6.14      2.75 o 
  -5  -4   4       35.54       34.88      4.07 o 
  -4  -4   4      302.20      305.39      7.25 o 
  -3  -4   4       15.56       16.64      2.95 o 
  -2  -4   4      160.30      167.00      4.72 o 
  -1  -4   4      116.91      113.65      5.44 o 
   0  -4   4       71.93       70.12      4.02 o 
   1  -4   4        0.43        0.34      1.68 o 
   2  -4   4       56.07       53.95      3.85 o 
   3  -4   4        0.07        0.15      1.93 o 
   4  -4   4      222.79      230.00      8.12 o 
   5  -4   4        1.36        1.98      2.79 o 
   6  -4   4       20.38       20.46      2.93 o 
   7  -4   4        0.29        0.56      1.87 o 
   8  -4   4       31.80       31.25      3.37 o 
   9  -4   4        6.10        5.52      2.67 o 
  10  -4   4        3.22        3.71      5.42 o 
  11  -4   4       49.87       41.08      4.28 o 
  -7  -3   4       94.07       99.67      5.98 o 
  -6  -3   4       19.28       19.57      3.62 o 
  -5  -3   4       38.23       35.04      2.73 o 
  -4  -3   4       21.85       23.03      2.68 o 
  -3  -3   4      296.96      311.79      6.43 o 
  -2  -3   4      401.99      422.84      7.03 o 
  -1  -3   4        0.42        1.32      1.36 o 
   0  -3   4      546.73      537.47     10.52 o 
   1  -3   4      371.16      380.52      8.22 o 
   2  -3   4       18.26       15.07      2.45 o 
   3  -3   4      758.58      787.36     13.14 o 
   4  -3   4        1.56        2.68      1.84 o 
   5  -3   4      242.66      236.60      6.91 o 
   6  -3   4        7.01        5.81      2.41 o 
   7  -3   4       98.40      134.53     43.89 o 
   8  -3   4       10.70       10.90      2.92 o 
   9  -3   4       40.48       46.18      4.75 o 
  10  -3   4        7.30        9.19      2.85 o 
  11  -3   4        1.08        1.17      3.77 o 
  -8  -2   4       95.86       97.47      6.35 o 
  -7  -2   4       29.87       31.98      4.44 o 
  -6  -2   4       11.73       10.34      1.97 o 
  -5  -2   4        0.23        0.54      1.15 o 
  -4  -2   4      583.77      610.43      8.20 o 
  -3  -2   4      233.17      214.55      4.96 o 
  -2  -2   4      165.18      161.88      3.03 o 
  -1  -2   4      173.71      188.92      3.57 o 
   0  -2   4      257.26      239.40      4.62 o 
   1  -2   4        1.65        4.19      1.23 o 
   2  -2   4      670.79      714.57     12.86 o 
   3  -2   4        0.44        1.14      1.51 o 
   4  -2   4      156.00      161.91      7.02 o 
   5  -2   4      233.04      219.61      6.29 o 
   6  -2   4        0.94        0.48      1.63 o 
   7  -2   4        1.51        2.46      2.23 o 
   8  -2   4       79.49       79.62      5.82 o 
   9  -2   4       13.15       13.07      2.83 o 
  10  -2   4        0.01        3.54      2.50 o 
  11  -2   4       15.11       14.69      3.02 o 
  -8  -1   4        4.96        4.64      3.09 o 
  -7  -1   4       63.01       69.54      7.12 o 
  -6  -1   4       42.45       44.51      2.98 o 
  -5  -1   4      145.17      141.69      4.47 o 
  -4  -1   4      917.17      938.19     15.32 o 
  -3  -1   4        2.23        2.76      1.21 o 
  -2  -1   4       13.94       13.29      1.73 o 
  -1  -1   4       43.91       39.30      2.06 o 
   1  -1   4        0.49        2.35      1.48 o 
   2  -1   4       95.17       83.03      2.55 o 
   3  -1   4     1057.53     1101.75     16.59 o 
   4  -1   4        3.71        5.95      1.01 o 
   5  -1   4       63.98       49.10      2.85 o 
   6  -1   4       23.44       20.88      2.56 o 
   7  -1   4      120.26      122.94      5.66 o 
   8  -1   4      224.39      206.03     11.15 o 
   9  -1   4       76.40       76.74      4.61 o 
  10  -1   4        6.04        5.46      2.18 o 
  11  -1   4        9.81        8.34      2.04 o 
  12  -1   4       44.30       51.16      5.55 o 
  -9   0   4       32.44       30.55      4.59 o 
  -8   0   4        1.86        2.37      2.79 o 
  -7   0   4       35.50       37.88      2.88 o 
  -6   0   4      191.08      186.51      6.28 o 
  -5   0   4        3.92        4.75      1.81 o 
  -4   0   4        3.89        4.80      1.49 o 
  -3   0   4      344.51      320.02      5.96 o 
  -2   0   4       10.95        8.13      1.12 o 
  -1   0   4      677.31      762.69     29.66 o 
   0   0   4     1607.94     1831.15     60.96 o 
   1   0   4      170.88      167.71      2.64 o 
   2   0   4      147.10      136.40      2.28 o 
   3   0   4      170.89      198.05      2.99 o 
   4   0   4      511.67      560.68      5.31 o 
   5   0   4       77.02       66.97      2.83 o 
   6   0   4      288.68      283.93      5.37 o 
   7   0   4        7.58        7.21      1.95 o 
   8   0   4       87.23       79.78      3.56 o 
   9   0   4      470.95      479.35     27.51 o 
  10   0   4        4.77        4.15      2.74 o 
  11   0   4       12.10       14.83      3.41 o 
  12   0   4        0.39        1.78      2.40 o 
  -9   1   4        1.24        3.07      3.33 o 
  -8   1   4      108.14      126.32     10.42 o 
  -7   1   4        2.81        3.61      1.64 o 
  -6   1   4      614.00      622.75      9.17 o 
  -5   1   4      517.21      510.35     12.16 o 
  -4   1   4       11.63        9.53      1.76 o 
  -3   1   4      367.62      371.97      6.49 o 
  -2   1   4       92.55       99.03      2.37 o 
  -1   1   4        5.88        6.76      0.58 o 
   0   1   4      385.91      397.03      5.62 o 
   1   1   4      444.79      460.95      3.55 o 
   2   1   4      304.73      277.54      2.86 o 
   3   1   4      734.52      829.70      6.98 o 
   4   1   4     1513.00     1659.85     15.80 o 
   5   1   4      474.61      476.16     14.91 o 
   6   1   4       61.87       43.25      5.28 o 
   7   1   4     1011.50     1079.45     15.22 o 
   8   1   4        3.44        3.72      1.96 o 
   9   1   4       11.07       12.84      2.22 o 
  10   1   4        4.03        3.30      1.76 o 
  11   1   4       57.44       59.65      5.61 o 
  12   1   4       94.59       92.59      6.81 o 
  -9   2   4       27.16       31.22      4.52 o 
  -8   2   4        3.24        2.59      2.04 o 
  -7   2   4       47.72       49.72      3.49 o 
  -6   2   4      270.01      283.27      7.18 o 
  -5   2   4       62.10       64.77      3.55 o 
  -4   2   4       65.79       59.58      4.79 o 
  -3   2   4      193.41      166.25      5.67 o 
  -2   2   4      242.73      290.08      6.11 o 
  -1   2   4        3.81        3.01      0.95 o 
   0   2   4      303.43      303.28      2.84 o 
   1   2   4      467.02      488.66      7.89 o 
   2   2   4      316.17      328.72      2.71 o 
   3   2   4       92.27      107.89      3.05 o 
   4   2   4      183.78      157.04      1.60 o 
   5   2   4      111.07      110.05      2.10 o 
   6   2   4      693.48      714.66      9.66 o 
   7   2   4     1210.54     1270.90     12.95 o 
   8   2   4      151.07      143.64      4.32 o 
   9   2   4      110.31      113.89      6.58 o 
  10   2   4       20.37       19.78      3.73 o 
  11   2   4       28.75       25.11      4.22 o 
  12   2   4        8.29        7.82      4.29 o 
  -9   3   4        1.88        1.75      3.19 o 
  -8   3   4       69.07       72.21      4.45 o 
  -7   3   4        0.76        1.03      1.51 o 
  -6   3   4      129.11      139.59      6.54 o 
  -5   3   4       29.13       25.95      3.87 o 
  -4   3   4       16.95       18.40      3.44 o 
  -3   3   4      258.60      268.14     12.64 o 
  -2   3   4      306.79      325.40      8.87 o 
  -1   3   4      102.48       96.60      2.10 o 
   0   3   4      130.55      133.01      1.79 o 
   1   3   4      845.22      920.99      6.36 o 
   2   3   4      214.05      244.93      1.92 o 
   3   3   4      283.61      279.60      4.18 o 
   4   3   4      138.44      128.37      4.25 o 
   5   3   4        0.95        1.07      0.46 o 
   6   3   4       39.16       39.44      2.07 o 
   7   3   4        0.98        1.74      1.40 o 
   8   3   4      214.64      215.18      7.95 o 
   9   3   4        2.79        2.48      1.48 o 
  10   3   4        2.25        0.95      2.28 o 
  11   3   4        1.52        1.45      2.31 o 
  -9   4   4       35.98       34.90      4.09 o 
  -8   4   4        0.99        2.16      3.63 o 
  -7   4   4        7.43        4.78      4.23 o 
  -6   4   4      192.04      161.03      9.48 o 
  -5   4   4        0.89       -0.20      3.95 o 
  -4   4   4      305.10      289.61     12.10 o 
  -3   4   4       48.57       38.92      3.12 o 
  -2   4   4      374.12      359.30      6.94 o 
  -1   4   4      216.29      214.16      4.88 o 
   0   4   4       50.15       45.87      1.27 o 
   1   4   4      897.45      937.78     10.02 o 
   2   4   4      517.72      571.76      5.33 o 
   3   4   4       79.28       63.87      1.21 o 
   4   4   4       37.38       33.51      1.11 o 
   5   4   4      199.33      201.23      3.75 o 
   6   4   4        1.47        0.70      1.28 o 
   7   4   4        0.10        0.59      1.08 o 
   8   4   4      105.16      103.16      3.62 o 
   9   4   4       39.04       30.86      3.72 o 
  10   4   4       56.84       60.06      5.08 o 
  11   4   4       18.84       23.32      3.69 o 
  -9   5   4        1.82        3.80      2.57 o 
  -8   5   4        7.44        8.65      3.39 o 
  -7   5   4       48.79       40.92      4.34 o 
  -6   5   4       42.00       42.86      4.50 o 
  -5   5   4        0.31        0.66      3.06 o 
  -4   5   4      136.62      143.36      6.53 o 
  -3   5   4      121.72      111.48      4.40 o 
  -2   5   4       79.25       79.63      3.49 o 
  -1   5   4       48.14       62.08      2.60 o 
   0   5   4       49.99       48.45      1.56 o 
   1   5   4      469.96      443.40     20.66 o 
   2   5   4        0.53        0.36      0.42 o 
   3   5   4      179.94      184.86      4.02 o 
   4   5   4      411.35      396.13      4.45 o 
   5   5   4      189.16      175.06      2.92 o 
   6   5   4        2.20        2.43      1.29 o 
   7   5   4        2.24        3.00      2.08 o 
   8   5   4      167.78      167.95      6.74 o 
   9   5   4       29.76       30.68      3.69 o 
  10   5   4       80.89       82.47      5.51 o 
  -9   6   4        9.27        7.63      3.33 o 
  -8   6   4        0.14        0.74      2.11 o 
  -7   6   4      134.28      115.15      6.47 o 
  -6   6   4       45.10       43.15      4.56 o 
  -5   6   4       39.83       42.61      5.22 o 
  -4   6   4        2.06        1.05      1.65 o 
  -3   6   4        9.16       11.64      2.32 o 
  -2   6   4      733.97      773.45     12.14 o 
  -1   6   4       68.26       65.59      2.18 o 
   0   6   4       18.03       17.92      5.09 o 
   1   6   4       50.92       47.60      1.52 o 
   2   6   4      202.74      195.31      2.87 o 
   3   6   4      468.47      457.78      8.20 o 
   4   6   4      355.52      326.27      5.06 o 
   5   6   4       71.45       73.42      3.12 o 
   6   6   4       73.35       63.89      3.80 o 
   7   6   4       47.21       46.15      2.50 o 
   8   6   4        8.20        8.85      2.85 o 
   9   6   4       10.30       11.56      3.34 o 
  10   6   4        1.54        2.01      1.91 o 
  -8   7   4        7.12        9.09      2.92 o 
  -7   7   4       61.94       60.86      5.41 o 
  -6   7   4        0.01        0.27      1.92 o 
  -5   7   4        0.65        1.89      1.93 o 
  -4   7   4       24.59       21.37      2.65 o 
  -3   7   4     1205.62     1383.40     18.21 o 
  -2   7   4      153.73      150.68      8.41 o 
  -1   7   4       43.50       50.27     13.50 o 
   0   7   4      236.17      229.84      4.85 o 
   1   7   4      219.57      213.85      6.58 o 
   2   7   4       84.01       74.45      2.46 o 
   3   7   4        0.27        0.28      0.41 o 
   4   7   4      109.48      104.38      3.00 o 
   5   7   4      234.72      227.85      9.17 o 
   6   7   4      116.03      101.53      3.41 o 
   7   7   4       56.01       52.97      3.63 o 
   8   7   4       37.54       34.70      5.40 o 
   9   7   4      134.96      149.23     10.63 o 
  -8   8   4       53.91       53.15      7.94 o 
  -7   8   4        3.14        5.67      5.12 o 
  -6   8   4       42.95       42.65      7.76 o 
  -5   8   4       63.39       65.79      7.32 o 
  -4   8   4       17.12       12.30      9.28 o 
  -3   8   4        0.03        0.42      3.49 o 
  -2   8   4      218.23      217.24      6.76 o 
  -1   8   4       14.87       13.97      8.78 o 
   0   8   4      209.73      229.08     12.24 o 
   1   8   4      161.83      165.53      6.02 o 
   2   8   4        0.04        1.50      1.86 o 
   3   8   4      291.91      309.60     10.78 o 
   4   8   4      316.24      293.20      7.60 o 
   5   8   4      203.62      199.78     10.97 o 
   6   8   4        1.63        3.60      1.64 o 
   7   8   4       48.90       53.17      6.51 o 
   8   8   4        0.44       -0.04      2.46 o 
  -7   9   4       32.05       28.41      5.89 o 
  -6   9   4        0.01        2.40      4.94 o 
  -3   9   4       33.10       38.69      5.52 o 
  -2   9   4        2.31        3.43      5.57 o 
  -1   9   4       37.84       41.96      5.75 o 
   0   9   4        0.22        0.00      1.86 o 
   1   9   4       23.29       20.77      2.91 o 
   2   9   4       37.82       33.93      3.82 o 
   3   9   4       10.18        8.81      2.51 o 
   4   9   4       32.76       26.94      7.80 o 
   5   9   4      180.95      175.45      6.38 o 
   6   9   4        2.32        1.90      2.66 o 
   7   9   4        2.72        3.37      3.63 o 
  -6  10   4       25.68       26.56      5.61 o 
  -5  10   4        0.84        1.67      2.46 o 
  -4  10   4        0.32        0.95      4.40 o 
  -3  10   4        1.87        3.35      3.29 o 
  -2  10   4        8.12       25.39      9.84 o 
  -1  10   4        0.43        1.23      2.52 o 
   0  10   4        7.19        3.97      2.44 o 
   1  10   4       69.37       69.77      6.37 o 
   2  10   4       18.77       17.97      2.68 o 
   3  10   4       11.70        7.80      9.78 o 
   4  10   4        4.08        4.36      2.07 o 
   5  10   4        4.80        6.94      6.15 o 
   6  10   4       67.25       73.70      7.36 o 
  -5  11   4        0.03        0.46      2.96 o 
  -4  11   4        0.05        1.05      2.16 o 
  -3  11   4       15.22       19.38      5.34 o 
  -2  11   4        0.01        0.95      5.08 o 
  -1  11   4       93.89      102.65      8.51 o 
   0  11   4        4.87        7.08      2.92 o 
   1  11   4       78.23       96.14      7.64 o 
   2  11   4        0.54        1.65      2.58 o 
   3  11   4        0.00        1.04      1.91 o 
   4  11   4       83.55       83.62      8.49 o 
  -3  12   4        5.68        4.44      3.06 o 
  -2  12   4       33.41       67.25     12.78 o 
  -1  12   4        1.45        1.90      2.48 o 
   0  12   4        0.30        0.22      2.46 o 
   2  12   4        1.60        2.12      2.52 o 
   0  -8   5        0.08        1.37      2.68 o 
   1  -8   5       75.30       76.40      7.80 o 
   2  -8   5       12.60       12.90      5.32 o 
   3  -8   5       92.59       86.02      8.83 o 
   4  -8   5        0.12        1.23      2.82 o 
   5  -8   5        0.60        1.71      3.04 o 
   6  -8   5       36.35       36.07      6.03 o 
   7  -8   5       16.71       12.04      3.93 o 
  -2  -7   5        0.40        1.61      3.00 o 
  -1  -7   5        7.30        7.42      4.13 o 
   0  -7   5       52.42       54.82      7.18 o 
   1  -7   5      148.00      140.40      9.90 o 
   2  -7   5       60.96       58.80      7.24 o 
   3  -7   5       21.57       24.48      5.02 o 
   4  -7   5       75.14       80.09      8.29 o 
   5  -7   5       26.99       25.89      5.34 o 
   6  -7   5       30.74       29.22      5.20 o 
   7  -7   5        1.27        2.12      3.37 o 
   8  -7   5       13.25        9.76      4.03 o 
  -3  -6   5      100.94      109.53      9.84 o 
  -2  -6   5       52.31       55.07      6.73 o 
  -1  -6   5       56.87       56.20      3.86 o 
   0  -6   5       35.28       33.39      3.01 o 
   1  -6   5       35.35       32.39      3.17 o 
   2  -6   5        1.22        2.50      3.85 o 
   3  -6   5       69.62       74.42      7.74 o 
   4  -6   5        0.47        0.88      1.45 o 
   5  -6   5        9.46       10.63      2.97 o 
   6  -6   5      124.19      103.21      5.46 o 
   7  -6   5       10.54       12.07      2.82 o 
   8  -6   5       13.77       14.54      3.05 o 
   9  -6   5        0.88       -0.04      2.92 o 
  -4  -5   5       14.64       15.40      4.58 o 
  -3  -5   5      161.05      164.97      6.71 o 
  -2  -5   5      102.60      114.06      5.42 o 
  -1  -5   5       86.29       88.12      8.93 o 
   0  -5   5       71.40       87.82      4.49 o 
   1  -5   5       43.17       28.51      3.11 o 
   2  -5   5      151.78      147.76      5.98 o 
   3  -5   5      184.01      184.21      6.65 o 
   4  -5   5      151.25      148.50      5.93 o 
   5  -5   5      125.48      111.79      6.25 o 
   6  -5   5       11.42        9.65      3.11 o 
   7  -5   5       80.76       82.25      5.29 o 
   8  -5   5        0.78        1.45      2.07 o 
   9  -5   5       31.16       27.36      3.63 o 
  10  -5   5      142.78      145.35      9.03 o 
  -6  -4   5       41.50       37.21      5.73 o 
  -5  -4   5       96.13       99.48      6.50 o 
  -4  -4   5      169.13      187.68      7.24 o 
  -3  -4   5      114.42      116.04      4.80 o 
  -2  -4   5       50.61       50.50      4.24 o 
  -1  -4   5      100.53      102.28      5.34 o 
   0  -4   5       76.26       84.92      4.38 o 
   1  -4   5       19.74       13.47      2.38 o 
   2  -4   5      155.72      143.92      6.28 o 
   3  -4   5        1.23        2.89      2.09 o 
   4  -4   5      651.54      675.27     19.01 o 
   5  -4   5     1893.26     2052.05     69.18 o 
   6  -4   5        0.00        0.85      1.78 o 
   7  -4   5       42.65       43.78      4.06 o 
   8  -4   5       42.78       53.64     18.22 o 
   9  -4   5        3.18        1.75      1.99 o 
  10  -4   5       23.57       22.13      5.38 o 
  11  -4   5       19.08       13.72      2.86 o 
  -6  -3   5       22.08       20.39      7.38 o 
  -5  -3   5       47.70       48.98      4.54 o 
  -4  -3   5      209.75      225.29      8.35 o 
  -3  -3   5       70.32       68.53      3.43 o 
  -2  -3   5       69.10       73.16      3.19 o 
  -1  -3   5      305.68      289.88      9.96 o 
   0  -3   5      419.53      405.19      8.84 o 
   1  -3   5       18.82       19.65      2.93 o 
   2  -3   5       80.60       72.96      3.90 o 
   3  -3   5      213.81      216.54     10.52 o 
   4  -3   5      841.50      875.50     13.68 o 
   5  -3   5       21.15       21.62      2.90 o 
   6  -3   5        2.80        2.49      2.34 o 
   7  -3   5      124.33      119.96      5.84 o 
   8  -3   5       45.72       40.95      4.77 o 
   9  -3   5       41.63       35.04      6.39 o 
  10  -3   5       21.18       22.00      3.46 o 
  11  -3   5        0.02        1.39      2.04 o 
  -7  -2   5        0.83        1.29      2.70 o 
  -6  -2   5       94.19       94.59      6.06 o 
  -5  -2   5       79.61       79.69      5.34 o 
  -4  -2   5       35.36       29.12      2.49 o 
  -3  -2   5      206.70      194.98      9.24 o 
  -2  -2   5       12.61       14.35      2.85 o 
  -1  -2   5        5.18        5.25      2.94 o 
   0  -2   5        9.87        9.07      2.62 o 
   1  -2   5        4.57        3.35      0.98 o 
   2  -2   5       84.53       79.70      2.76 o 
   3  -2   5       35.87       35.49      4.29 o 
   4  -2   5       76.04       64.79      4.72 o 
   5  -2   5       35.68       39.06      4.23 o 
   6  -2   5       98.45       96.55      4.71 o 
   7  -2   5      121.14      164.21     45.96 o 
   8  -2   5       21.98       26.87      3.66 o 
   9  -2   5       15.65       15.17      3.66 o 
  10  -2   5        1.62        1.94      2.62 o 
  11  -2   5       29.92       34.34      6.55 o 
  -8  -1   5      163.79      173.59      8.10 o 
  -7  -1   5        0.09        2.19      3.61 o 
  -6  -1   5       50.90       46.69      4.40 o 
  -5  -1   5       43.78       46.80      4.45 o 
  -4  -1   5      114.91      116.30      4.08 o 
  -3  -1   5       67.91       64.79      3.42 o 
  -2  -1   5        5.76        3.17      1.47 o 
  -1  -1   5      280.26      262.24      4.73 o 
   0  -1   5      508.63      555.88      7.95 o 
   1  -1   5      437.77      462.03     13.37 o 
   2  -1   5      107.83      100.89      3.84 o 
   3  -1   5       82.19       83.77      3.62 o 
   4  -1   5      451.89      458.46     30.51 o 
   5  -1   5        1.43        1.29      1.73 o 
   6  -1   5      268.58      280.54      9.91 o 
   7  -1   5        2.68        2.77      2.24 o 
   8  -1   5      161.00      164.38      6.77 o 
   9  -1   5        5.50        4.66      1.61 o 
  10  -1   5        4.10        5.40      2.16 o 
  11  -1   5      128.45      134.71      7.37 o 
  12  -1   5        0.18        1.17      2.44 o 
  -8   0   5       14.48       17.22      5.61 o 
  -7   0   5       20.91       23.43      4.01 o 
  -6   0   5      134.77      141.89     11.32 o 
  -5   0   5      119.80      118.81      3.95 o 
  -4   0   5       71.83       63.69      2.91 o 
  -3   0   5      113.04      107.95      3.16 o 
  -2   0   5       24.63       33.49      4.63 o 
  -1   0   5      143.06      135.95      5.26 o 
   0   0   5      253.75      302.80     11.81 o 
   1   0   5        4.38        4.27      1.18 o 
   2   0   5      168.98      167.32      3.78 o 
   3   0   5       95.85      102.47      2.52 o 
   4   0   5      350.02      350.42      4.69 o 
   5   0   5       47.22       40.58      1.96 o 
   6   0   5       42.59       40.56      2.17 o 
   7   0   5      123.68      116.75      4.93 o 
   8   0   5       92.38       86.67      4.10 o 
   9   0   5       10.92       14.06      3.32 o 
  10   0   5        3.59        3.91      1.65 o 
  11   0   5        0.32        3.54      2.81 o 
  12   0   5        1.68        3.97      2.76 o 
  -8   1   5       40.93       39.40      4.59 o 
  -7   1   5        3.28        3.79      3.71 o 
  -6   1   5      133.54      135.88      6.45 o 
  -5   1   5      305.62      305.58      6.04 o 
  -4   1   5      213.91      196.96      5.95 o 
  -3   1   5        2.45        1.68      0.88 o 
  -2   1   5      196.49      189.37      3.81 o 
  -1   1   5        6.57        3.29      2.19 o 
   0   1   5        9.76        7.83      2.60 o 
   1   1   5      550.70      553.67      9.50 o 
   2   1   5       11.05       12.39      0.95 o 
   3   1   5      191.69      237.50      5.01 o 
   4   1   5        4.97       12.43      1.27 o 
   5   1   5       24.05       26.50      2.03 o 
   6   1   5        9.46        9.83      3.07 o 
   7   1   5       91.11       85.25      3.15 o 
   8   1   5      129.66      121.96      4.01 o 
   9   1   5       37.86       38.76      2.66 o 
  10   1   5        6.71        3.49      2.10 o 
  11   1   5      137.64      139.97      7.77 o 
  12   1   5       32.27       31.56      4.37 o 
  -8   2   5       17.85       20.11      3.65 o 
  -7   2   5       26.31       22.28      3.45 o 
  -6   2   5        0.17        0.93      1.23 o 
  -5   2   5      241.08      245.19      8.57 o 
  -4   2   5      188.15      199.67      7.09 o 
  -3   2   5       66.26       64.88      3.62 o 
  -2   2   5      855.01      908.94     19.37 o 
  -1   2   5     1091.20     1248.07     27.28 o 
   0   2   5      533.31      563.73      9.71 o 
   1   2   5       11.05        9.35      0.74 o 
   2   2   5       44.97       48.12      1.64 o 
   3   2   5       58.40       53.73      1.13 o 
   4   2   5        0.01        0.14      0.22 o 
   5   2   5      179.26      170.76      3.13 o 
   6   2   5       19.38       18.15      0.97 o 
   7   2   5      617.36      614.34     19.01 o 
   8   2   5      699.61      719.69      8.60 o 
   9   2   5       16.74       15.28      2.27 o 
  10   2   5       61.27       58.73      4.95 o 
  11   2   5        0.57        3.91      2.65 o 
  12   2   5       23.32       30.47      6.19 o 
  -8   3   5        0.17        2.71      2.89 o 
  -7   3   5      291.04      302.43     11.00 o 
  -6   3   5       77.31       76.00      3.69 o 
  -5   3   5        8.04        4.44      2.38 o 
  -4   3   5      304.83      277.39     10.35 o 
  -3   3   5       17.22       16.60      3.32 o 
  -2   3   5      309.15      300.82      5.38 o 
  -1   3   5      256.04      248.58      9.11 o 
   0   3   5      920.21      923.37     12.43 o 
   1   3   5      306.36      294.75      2.81 o 
   2   3   5     1745.92     1959.63     28.07 o 
   3   3   5     1404.69     1522.33     67.28 o 
   4   3   5      176.28      177.36      7.28 o 
   5   3   5      175.29      167.20      5.73 o 
   6   3   5       41.83       36.50      0.95 o 
   7   3   5       14.50       13.20      1.45 o 
   8   3   5       65.31       62.92      5.14 o 
   9   3   5       70.42       70.73      5.35 o 
  10   3   5       73.46       78.61      5.94 o 
  11   3   5      137.88      134.14      7.22 o 
  -8   4   5        3.61        3.56      2.60 o 
  -7   4   5       74.95       77.73      8.15 o 
  -6   4   5       75.64       72.08      8.37 o 
  -5   4   5       74.91       60.99      6.90 o 
  -4   4   5       69.38       72.02      8.11 o 
  -3   4   5        0.02       -0.38      3.97 o 
  -2   4   5       27.04       23.11      1.83 o 
  -1   4   5      139.32      142.36      5.79 o 
   0   4   5      316.23      328.06      5.45 o 
   1   4   5        0.60        0.25      0.41 o 
   2   4   5       14.44       10.02      0.78 o 
   3   4   5      139.20      129.69      1.43 o 
   4   4   5      293.57      279.44      7.24 o 
   5   4   5      234.95      237.61      8.17 o 
   6   4   5     1774.85     1754.60     25.22 o 
   7   4   5        0.19        0.61      1.05 o 
   8   4   5       10.96       10.04      2.90 o 
   9   4   5       15.46       13.72      3.33 o 
  10   4   5       14.07       13.49      3.37 o 
  11   4   5        3.51        3.55      2.60 o 
  -8   5   5        0.40        1.55      2.11 o 
  -7   5   5       46.72       48.49      5.12 o 
  -6   5   5        4.43        2.75      2.61 o 
  -5   5   5        2.60        1.35      2.11 o 
  -4   5   5       24.47       18.27      3.17 o 
  -3   5   5        2.06        3.12      2.63 o 
  -2   5   5       18.21       19.99      2.55 o 
  -1   5   5        0.35       -0.12      1.86 o 
   0   5   5      815.17      866.12     19.20 o 
   1   5   5       78.81       88.61      2.05 o 
   2   5   5      645.28      671.31     10.43 o 
   3   5   5      219.33      212.72      3.11 o 
   4   5   5       21.19       16.67      0.84 o 
   5   5   5      127.46      120.59      3.12 o 
   6   5   5      228.76      216.77      6.34 o 
   7   5   5        0.11        0.41      1.89 o 
   8   5   5        5.30        5.23      2.26 o 
   9   5   5       24.21       22.92      3.16 o 
  10   5   5       15.07       18.98      3.15 o 
  11   5   5       70.61       90.89      6.24 o 
  -8   6   5        2.27        2.75      2.35 o 
  -7   6   5       41.76       40.77      4.19 o 
  -6   6   5        4.31        2.02      2.14 o 
  -5   6   5       47.82       41.99      3.76 o 
  -4   6   5        5.47        5.37      2.50 o 
  -3   6   5      347.94      375.89     16.07 o 
  -2   6   5        3.14        3.62      2.13 o 
  -1   6   5        0.36        0.05      1.24 o 
   0   6   5      172.61      173.57      6.42 o 
   1   6   5       49.03       47.97      1.68 o 
   2   6   5       44.54       43.35      1.72 o 
   3   6   5        2.13        2.72      0.69 o 
   4   6   5      421.70      400.38      7.20 o 
   5   6   5       69.77       60.39      2.95 o 
   6   6   5       23.51       22.56      2.81 o 
   7   6   5      295.78      297.91      8.16 o 
   8   6   5        2.93        2.80      3.53 o 
   9   6   5       56.69       62.07      4.47 o 
  10   6   5        2.47        3.95      2.46 o 
  -8   7   5       22.21       17.00      3.52 o 
  -7   7   5       32.83       32.82      3.78 o 
  -6   7   5       12.07       15.13      3.24 o 
  -5   7   5       47.64       45.95      4.72 o 
  -4   7   5        0.68        1.45      2.60 o 
  -3   7   5      246.49      246.64      6.91 o 
  -2   7   5      155.81      157.93      7.92 o 
  -1   7   5        7.50        8.05      3.13 o 
   0   7   5       97.89       88.89      2.43 o 
   1   7   5        6.91        8.78      1.15 o 
   2   7   5      184.61      184.74      3.66 o 
   3   7   5      104.50       93.62      2.77 o 
   4   7   5       95.20       96.37      2.98 o 
   5   7   5       46.85       45.03      2.28 o 
   6   7   5       64.31       61.90      3.75 o 
   7   7   5       90.41       94.96      4.69 o 
   8   7   5       47.99       49.65      3.86 o 
   9   7   5       62.94       66.48      7.20 o 
  -7   8   5       26.42       21.94      3.64 o 
  -6   8   5       32.82       32.82      3.97 o 
  -5   8   5        0.40        1.65      3.17 o 
  -4   8   5        0.27        2.18      1.87 o 
  -3   8   5      289.34      291.85     22.38 o 
  -2   8   5       19.43       21.41     15.12 o 
  -1   8   5        1.93        1.87      1.54 o 
   0   8   5        4.50        3.87      1.05 o 
   1   8   5      201.97      199.76      8.23 o 
   2   8   5       28.60       32.79      3.10 o 
   3   8   5       49.11       48.36      3.15 o 
   4   8   5       94.10       96.16      7.60 o 
   5   8   5       91.05       85.08      4.00 o 
   6   8   5       39.73       40.97      5.42 o 
   7   8   5        7.27       10.04      3.67 o 
   8   8   5        1.73        4.92      4.19 o 
   9   8   5       15.82       15.43      4.54 o 
  -7   9   5        0.96        4.52      6.67 o 
  -5   9   5       24.62       22.66      5.91 o 
  -4   9   5      668.39      740.30     23.91 o 
  -3   9   5       67.30       57.55      7.18 o 
  -2   9   5       43.56       51.82      7.56 o 
  -1   9   5       57.20       52.67      5.71 o 
   0   9   5        1.44        1.92      4.17 o 
   1   9   5        5.89        8.47      2.92 o 
   2   9   5       19.51       19.68      2.90 o 
   3   9   5        1.75        2.12      1.34 o 
   4   9   5       27.61       33.31      2.89 o 
   5   9   5      157.16      141.97      9.52 o 
   6   9   5       35.85       37.71      5.69 o 
   7   9   5       53.33       54.93      6.59 o 
   8   9   5      168.64      189.48     12.22 o 
  -6  10   5       18.29       14.90      4.60 o 
  -5  10   5        0.67        3.04      3.69 o 
  -4  10   5       34.09       38.33      9.23 o 
  -3  10   5      107.28      111.58     13.11 o 
  -2  10   5       34.16       38.75      5.65 o 
  -1  10   5       98.14       97.65      7.44 o 
   0  10   5       78.23      128.78     13.55 o 
   1  10   5       26.45       30.43      4.62 o 
   2  10   5        0.60        1.70      1.85 o 
   3  10   5       30.62       28.84      3.32 o 
   4  10   5       55.15       58.76      6.90 o 
   5  10   5       11.39       14.60      5.77 o 
   6  10   5       33.94       33.94      5.57 o 
  -5  11   5       50.32       42.06      7.26 o 
  -4  11   5        1.44        1.59      3.29 o 
  -3  11   5        5.27        4.54      5.54 o 
  -2  11   5       33.11       34.34      5.12 o 
  -1  11   5        2.44        4.40      3.25 o 
   0  11   5       20.14       31.01      7.10 o 
   1  11   5        0.85        1.33      1.96 o 
   2  11   5        0.01        0.74      1.46 o 
   3  11   5      111.19      114.02      9.68 o 
   4  11   5       71.00       67.18      7.66 o 
   5  11   5        5.18        6.43      4.84 o 
  -3  12   5        4.28        3.83      4.58 o 
  -2  12   5        1.19        3.04      3.43 o 
  -1  12   5        4.89        3.41      3.37 o 
   1  12   5       30.85       32.62      5.18 o 
   4  -8   6        0.30        0.32      2.88 o 
   0  -7   6       72.55       76.58      8.21 o 
   1  -7   6        2.03        6.57      4.36 o 
   2  -7   6       16.80       19.07      5.14 o 
   3  -7   6       46.87       44.80      7.02 o 
   4  -7   6        6.57        6.31      3.75 o 
   5  -7   6        2.01        2.44      3.13 o 
   6  -7   6        6.24        8.17      4.54 o 
   7  -7   6      122.59      107.53      9.50 o 
  -2  -6   6       69.19       56.54      7.06 o 
  -1  -6   6       54.85       50.25      6.43 o 
   0  -6   6       88.67       90.25      8.37 o 
   1  -6   6        5.84        5.78      2.16 o 
   2  -6   6      140.62      137.59      6.12 o 
   3  -6   6       16.40       15.19      3.83 o 
   4  -6   6       43.14       44.98      6.21 o 
   5  -6   6       27.93       32.44      5.22 o 
   6  -6   6        0.02        0.44      2.58 o 
   7  -6   6        0.05        1.65      2.42 o 
   8  -6   6       45.66       40.43      5.93 o 
   9  -6   6        2.49        2.60      4.40 o 
  -4  -5   6        0.37        1.90      3.97 o 
  -3  -5   6       12.52        9.34      4.36 o 
  -2  -5   6       13.45       13.23      4.68 o 
  -1  -5   6       30.10       32.27      3.38 o 
   0  -5   6      299.39      283.84      8.61 o 
   1  -5   6       14.55       11.09      2.55 o 
   2  -5   6       79.55       83.68      5.00 o 
   3  -5   6       44.35       43.77      3.83 o 
   4  -5   6        0.77        0.50      1.81 o 
   5  -5   6       13.64       14.04      2.77 o 
   6  -5   6       27.60       23.75      3.29 o 
   7  -5   6       67.00       59.29      4.38 o 
   8  -5   6       32.20       25.57      3.40 o 
   9  -5   6       52.89       71.17     24.82 o 
  10  -5   6        0.08        0.85      1.83 o 
  -5  -4   6        2.23        1.86      2.09 o 
  -4  -4   6      107.32      117.19      6.44 o 
  -3  -4   6       15.55       21.07      4.65 o 
  -2  -4   6      224.02      237.02      8.14 o 
  -1  -4   6      245.63      248.42      7.75 o 
   0  -4   6       84.14       72.50      4.38 o 
   1  -4   6        4.90        1.86      2.01 o 
   2  -4   6      104.33      113.14      5.34 o 
   3  -4   6       54.43       56.07      4.50 o 
   4  -4   6        0.92        1.76      2.20 o 
   5  -4   6      223.18      217.72      7.45 o 
   6  -4   6      132.13      125.22      6.04 o 
   7  -4   6        0.32        0.50      1.78 o 
   8  -4   6        3.59        4.71      3.18 o 
   9  -4   6        8.46       10.49      3.82 o 
  10  -4   6        8.42        4.01      3.65 o 
  11  -4   6       19.27       21.70      5.20 o 
  -5  -3   6        0.50        1.09      1.51 o 
  -4  -3   6      149.54      160.17      7.45 o 
  -3  -3   6      123.63      114.84      9.57 o 
  -2  -3   6      282.40      290.03     10.96 o 
  -1  -3   6       20.23       30.10      6.27 o 
   0  -3   6        6.05        2.77      2.44 o 
   1  -3   6      305.76      286.29      7.67 o 
   2  -3   6      266.44      252.20      9.22 o 
   3  -3   6       13.44       15.11      3.54 o 
   4  -3   6       26.53       27.06      3.71 o 
   5  -3   6      118.77      116.90      5.36 o 
   6  -3   6      128.70      120.68      5.41 o 
   7  -3   6       12.72       12.91      2.76 o 
   8  -3   6      116.94      119.92      6.18 o 
   9  -3   6      291.60      277.25      8.87 o 
  10  -3   6        9.47        8.80      4.65 o 
  11  -3   6        6.05        7.60      4.92 o 
  -6  -2   6       34.88       40.43      6.00 o 
  -5  -2   6       32.20       35.52      5.00 o 
  -4  -2   6      260.87      261.40      8.63 o 
  -3  -2   6        0.48        0.74      1.99 o 
  -2  -2   6      134.09      134.91      6.32 o 
  -1  -2   6       85.97      100.97      5.24 o 
   0  -2   6       35.46       20.80      3.63 o 
   1  -2   6       78.31       72.28      4.25 o 
   2  -2   6      106.88      117.92      3.43 o 
   3  -2   6     1644.72     1796.14     23.83 o 
   4  -2   6     1189.00     1261.35     22.56 o 
   5  -2   6       10.86        8.47      2.65 o 
   6  -2   6      172.59      177.70      7.96 o 
   7  -2   6       35.91       34.52      4.17 o 
   8  -2   6      136.27      253.84     13.71 o 
   9  -2   6        2.27        2.80      2.42 o 
  10  -2   6        3.43        4.32      2.15 o 
  11  -2   6        4.25        5.16      4.74 o 
  -7  -1   6        0.02        0.35      1.90 o 
  -6  -1   6       80.38       86.49      5.86 o 
  -5  -1   6       17.19       19.90      4.82 o 
  -4  -1   6       22.83       22.83      4.79 o 
  -3  -1   6        0.38        0.47      2.26 o 
  -2  -1   6      276.06      260.85      7.82 o 
  -1  -1   6      120.85      122.32      5.65 o 
   0  -1   6       68.01       66.45      2.05 o 
   1  -1   6      107.41      103.14      2.58 o 
   2  -1   6       46.23       42.51      3.31 o 
   3  -1   6      395.41      403.38      8.79 o 
   4  -1   6      329.37      328.15      6.85 o 
   5  -1   6        3.08        4.06      1.61 o 
   6  -1   6      223.17      217.09      6.55 o 
   7  -1   6       13.80        8.53      1.89 o 
   8  -1   6       39.52       28.72      4.32 o 
   9  -1   6       45.39       51.20      3.73 o 
  10  -1   6       54.19       55.17      7.38 o 
  11  -1   6        0.02        1.01      2.77 o 
  -7   0   6      110.40      124.41      7.67 o 
  -6   0   6        0.01        1.01      2.55 o 
  -5   0   6       20.57       17.53      3.59 o 
  -4   0   6      327.19      334.04     10.15 o 
  -3   0   6       14.98       12.23      1.28 o 
  -2   0   6       58.62       50.40      5.74 o 
  -1   0   6       12.21       14.94      4.04 o 
   0   0   6       46.14       39.53      3.93 o 
   1   0   6        9.07        9.21      0.71 o 
   2   0   6       44.39       54.22      3.14 o 
   3   0   6      541.59      558.64     10.61 o 
   4   0   6      120.31      118.25      4.08 o 
   5   0   6       47.66       43.42      2.02 o 
   6   0   6      139.82      132.74      9.50 o 
   7   0   6        3.38        5.80      1.69 o 
   8   0   6       16.52       16.34      2.24 o 
   9   0   6        0.86        0.63      1.46 o 
  10   0   6       29.37       30.44      4.53 o 
  11   0   6        9.95       10.01      3.44 o 
  12   0   6        0.52        1.09      2.35 o 
  -7   1   6       15.23       11.89      3.17 o 
  -6   1   6      180.74      190.38      8.23 o 
  -5   1   6        2.14        2.18      2.32 o 
  -4   1   6       38.93       41.33      4.20 o 
  -3   1   6      151.29      134.98      4.16 o 
  -2   1   6      210.88      204.69      7.41 o 
  -1   1   6       36.88       44.57      4.34 o 
   0   1   6      486.03      488.62     11.76 o 
   1   1   6        2.37        2.58      2.24 o 
   2   1   6       26.52       25.39      1.25 o 
   3   1   6      113.85      101.71      2.33 o 
   4   1   6       15.72       20.53      1.68 o 
   5   1   6      254.43      251.20      4.86 o 
   6   1   6       10.03       10.44      1.53 o 
   7   1   6      151.69      148.08      5.89 o 
   8   1   6       37.45       36.25      2.43 o 
   9   1   6        1.77        1.89      1.49 o 
  10   1   6      187.51      197.87      8.17 o 
  11   1   6        0.06        1.26      2.68 o 
  12   1   6       24.22       21.92      3.91 o 
  -8   2   6        5.14        3.17      2.57 o 
  -7   2   6      174.59      212.45      8.77 o 
  -6   2   6       39.08       36.61      4.04 o 
  -5   2   6        4.85        3.90      2.56 o 
  -4   2   6       99.38       99.58      3.50 o 
  -3   2   6        2.25        2.87      1.07 o 
  -2   2   6      143.80      115.71      2.78 o 
  -1   2   6      134.78      155.79      6.24 o 
   0   2   6      322.64      323.84      8.04 o 
   1   2   6        8.90        9.46      0.93 o 
   2   2   6        3.23        4.40      0.65 o 
   3   2   6      452.28      474.24      6.80 o 
   4   2   6      543.95      538.38      6.78 o 
   5   2   6       71.32       60.42      1.49 o 
   6   2   6       10.60        9.32      0.66 o 
   7   2   6      138.84      133.87      4.83 o 
   8   2   6       16.84       17.86      3.91 o 
   9   2   6       21.42       19.68      3.48 o 
  10   2   6       14.67       17.24      3.54 o 
  11   2   6        1.37        1.25      2.41 o 
  12   2   6        4.82        8.44      3.62 o 
  -8   3   6        0.02        0.11      2.22 o 
  -7   3   6      100.92       99.85      6.40 o 
  -6   3   6       59.96       65.76      5.38 o 
  -5   3   6      137.18      127.55      8.06 o 
  -4   3   6       26.54       25.26      2.18 o 
  -3   3   6       93.50       82.99      5.25 o 
  -2   3   6       37.41       33.98      2.24 o 
  -1   3   6      300.85      282.22      7.33 o 
   0   3   6      208.00      221.24      6.20 o 
   1   3   6        8.51        9.53      0.99 o 
   2   3   6        0.09        1.55      0.59 o 
   3   3   6      167.52      203.15      2.96 o 
   4   3   6       14.66       12.18      1.99 o 
   5   3   6        8.08        8.87      2.49 o 
   6   3   6       29.28       28.21      3.53 o 
   7   3   6       15.14       14.02      3.70 o 
   8   3   6       23.84       25.03      3.79 o 
   9   3   6       53.85       53.32      4.95 o 
  10   3   6       71.97       71.41      5.61 o 
  11   3   6       49.62       52.25      5.42 o 
  -8   4   6        3.34        2.38      2.77 o 
  -7   4   6       45.98       49.23      5.19 o 
  -6   4   6      266.44      263.67      9.40 o 
  -5   4   6       29.57       33.55      4.03 o 
  -4   4   6       58.30       53.82      7.02 o 
  -3   4   6      347.86      359.19     16.98 o 
  -2   4   6      279.19      249.02     18.53 o 
  -1   4   6        0.09        0.79      0.84 o 
   0   4   6      419.04      417.63     10.73 o 
   1   4   6       54.77       49.40      1.50 o 
   2   4   6        2.00        3.92      0.64 o 
   3   4   6       29.38       29.87      1.45 o 
   4   4   6      496.50      523.34     10.08 o 
   5   4   6        1.92        1.96      2.04 o 
   6   4   6     1500.80     1595.56     28.49 o 
   7   4   6     1029.55     1086.00     20.12 o 
   8   4   6       27.90       30.54      3.62 o 
   9   4   6       14.98       20.83      3.54 o 
  10   4   6        0.00       -0.32      2.28 o 
  11   4   6       19.72       18.89      3.42 o 
  -8   5   6       88.03       86.86      6.18 o 
  -7   5   6        9.92       11.35      3.00 o 
  -6   5   6        5.76       10.29      3.09 o 
  -5   5   6       65.32       57.09      4.66 o 
  -4   5   6       11.21       11.45      3.49 o 
  -3   5   6       98.71       92.87      5.61 o 
  -2   5   6      374.84      382.01      9.50 o 
  -1   5   6      636.79      632.13     10.66 o 
   0   5   6        0.19        0.71      0.71 o 
   1   5   6      484.14      522.28      7.12 o 
   2   5   6      910.56      992.55     11.34 o 
   3   5   6       32.41       28.43      1.09 o 
   4   5   6      207.03      196.95      5.45 o 
   5   5   6       23.38       21.07      3.87 o 
   6   5   6       27.13       27.03      3.95 o 
   7   5   6       65.29       63.86      4.40 o 
   8   5   6      115.08      119.74      5.84 o 
   9   5   6      112.21      109.66      6.09 o 
  10   5   6      162.68      173.31      7.74 o 
  11   5   6        4.74        5.19      2.88 o 
  -8   6   6       84.92       84.73      8.37 o 
  -7   6   6        0.02        1.69      2.65 o 
  -6   6   6       44.18       38.71      4.40 o 
  -5   6   6        0.00        0.97      1.97 o 
  -4   6   6       28.35       27.26      3.64 o 
  -3   6   6       17.56       17.92      3.45 o 
  -2   6   6       32.87       35.93      3.09 o 
  -1   6   6       19.67       19.67      3.51 o 
   0   6   6       99.70       89.72      5.94 o 
   1   6   6       24.44       25.47      1.78 o 
   2   6   6       32.96       29.53      1.52 o 
   3   6   6       54.64       60.26      1.99 o 
   4   6   6      301.71      283.00      3.47 o 
   5   6   6      919.10      918.37     33.15 o 
   6   6   6       27.58       28.96      3.16 o 
   7   6   6       14.37       15.48      2.57 o 
   8   6   6        6.50        9.49      2.63 o 
   9   6   6        0.59        1.81      2.12 o 
  10   6   6       33.98       38.77      3.96 o 
  -7   7   6        1.56        1.46      2.11 o 
  -6   7   6        4.61        6.25      2.47 o 
  -5   7   6        2.63        3.98      2.43 o 
  -4   7   6        4.90        6.76      2.62 o 
  -3   7   6       64.27       61.39      4.06 o 
  -2   7   6       21.20       14.47      2.41 o 
  -1   7   6      446.79      437.91     25.11 o 
   0   7   6       31.11       35.13      2.68 o 
   1   7   6      186.65      184.20      4.98 o 
   2   7   6       91.01       82.12      3.49 o 
   3   7   6       17.05       15.08      1.47 o 
   4   7   6       67.41       96.15     27.21 o 
   5   7   6       15.87       12.92      1.30 o 
   6   7   6        1.60        2.57      2.39 o 
   7   7   6        8.65        7.75      2.05 o 
   8   7   6       72.62       70.29      4.92 o 
   9   7   6       87.51       95.03      8.49 o 
  10   7   6       28.30       27.77      5.22 o 
  -7   8   6        0.02        2.78      2.97 o 
  -6   8   6       16.72       21.17      3.78 o 
  -5   8   6       26.53       30.07      4.49 o 
  -4   8   6      161.20      171.85      8.37 o 
  -3   8   6        7.53        5.22      2.70 o 
  -2   8   6       93.16      102.27      5.88 o 
  -1   8   6        8.92        9.09      5.63 o 
   0   8   6       20.26       19.40      2.38 o 
   1   8   6        2.39        3.71      1.49 o 
   2   8   6       23.65       18.26      1.67 o 
   3   8   6       81.69       78.87      3.91 o 
   4   8   6        3.91        4.09      2.08 o 
   5   8   6        1.90        2.44      2.76 o 
   6   8   6      113.37      103.58      7.80 o 
   7   8   6        0.01        2.20      2.50 o 
   8   8   6       26.48       28.85      5.52 o 
   9   8   6        5.01        7.36      3.55 o 
  -6   9   6        7.47        5.06      6.19 o 
  -5   9   6       29.15       24.18      6.09 o 
  -4   9   6       40.66       29.02      5.32 o 
  -3   9   6      184.13      180.87     11.17 o 
  -2   9   6       19.72       22.68      6.84 o 
  -1   9   6       18.20       14.88      9.74 o 
   0   9   6       26.84       32.62      6.86 o 
   1   9   6       95.28       96.72      4.81 o 
   2   9   6        0.15        1.06      1.96 o 
   3   9   6       75.74       81.66      4.88 o 
   4   9   6       10.72       10.24      7.78 o 
   5   9   6        0.46        0.58      2.30 o 
   6   9   6       32.81       31.54      6.07 o 
   7   9   6       14.88       17.22      4.40 o 
   8   9   6       48.87       60.37      7.74 o 
  -5  10   6        5.98        9.70      4.70 o 
  -4  10   6       11.33        9.54      4.29 o 
  -3  10   6       19.01       16.25      4.58 o 
  -2  10   6        0.12        1.35      1.86 o 
  -1  10   6        4.23        3.55      2.68 o 
   0  10   6      238.00      236.28     11.45 o 
   1  10   6        1.03        1.92      2.22 o 
   2  10   6       38.20       35.49      5.34 o 
   3  10   6       22.00       20.08      2.98 o 
   4  10   6       20.58       19.50     15.63 o 
   5  10   6       55.14       51.44      6.35 o 
   6  10   6        0.18        3.75      3.93 o 
   7  10   6        5.26        8.25      3.97 o 
  -4  11   6       75.54       71.72      7.66 o 
  -3  11   6       10.46       12.90     12.72 o 
  -2  11   6       26.44       21.84     18.61 o 
  -1  11   6        7.41        5.99      8.00 o 
   0  11   6       12.42       18.85      4.19 o 
   2  11   6       32.18       52.61     17.07 o 
   3  11   6       10.09       12.30     10.42 o 
   4  11   6      270.09      278.24     17.36 o 
   5  11   6       19.62       20.12     10.77 o 
  -2  12   6       15.93       12.44     12.52 o 
  -1  12   6       34.54       24.74     15.57 o 
   0  12   6        3.58        4.76      3.17 o 
   3  12   6        7.21        7.60      4.25 o 
   3  -7   7        0.53        2.94      4.76 o 
   4  -7   7       68.75       80.55      8.45 o 
   5  -7   7       48.99       58.43      7.40 o 
   0  -6   7       36.98       36.74      6.61 o 
   1  -6   7        3.32        4.44      4.86 o 
   2  -6   7       21.82       28.79      7.16 o 
   3  -6   7       39.67       39.43      4.00 o 
   4  -6   7       59.04       61.12      4.52 o 
   5  -6   7       46.49       49.11      4.73 o 
   6  -6   7        0.05        1.15      1.79 o 
   7  -6   7       99.11       94.90      5.90 o 
   8  -6   7        3.27        2.15      2.06 o 
  -2  -5   7        1.68        2.49      1.96 o 
  -1  -5   7       34.17       39.02      3.76 o 
   0  -5   7       29.78       30.23      5.73 o 
   1  -5   7      275.89      273.56     13.55 o 
   2  -5   7       15.51       16.64      3.15 o 
   3  -5   7       63.31       56.23      4.36 o 
   4  -5   7       10.34       12.17      3.08 o 
   5  -5   7        1.33        1.40      1.87 o 
   6  -5   7      232.10      221.44     13.81 o 
   7  -5   7      101.51       87.20      5.44 o 
   8  -5   7       28.37       35.62      4.35 o 
   9  -5   7       21.68       23.71      3.77 o 
  -3  -4   7       28.85       28.13      4.14 o 
  -2  -4   7       10.70       13.78      2.82 o 
  -1  -4   7      218.60      230.27      7.86 o 
   0  -4   7      124.22      115.81      5.67 o 
   1  -4   7      101.47       95.01      5.15 o 
   2  -4   7       11.09       12.37      2.95 o 
   3  -4   7      200.83      201.88      9.13 o 
   4  -4   7       62.37       58.71      4.44 o 
   5  -4   7       30.13       30.65      3.62 o 
   6  -4   7       31.69       38.81      4.00 o 
   7  -4   7       23.31       20.91      3.42 o 
   8  -4   7       18.21       16.81      2.88 o 
   9  -4   7        0.42        2.34      2.69 o 
  10  -4   7        1.02        2.73      1.97 o 
  -4  -3   7        9.10       12.24      4.18 o 
  -3  -3   7        8.92       11.29      3.96 o 
  -2  -3   7       59.87       63.83      5.44 o 
  -1  -3   7       77.75       74.45      5.37 o 
   0  -3   7       30.01       25.30      3.60 o 
   1  -3   7      162.42      163.14      6.43 o 
   2  -3   7       72.00       67.26      4.45 o 
   3  -3   7       99.82      103.24      5.50 o 
   4  -3   7       30.11       30.62      3.57 o 
   5  -3   7       14.79       14.52      3.04 o 
   6  -3   7       41.27       40.72      3.92 o 
   7  -3   7       81.58       80.47      4.79 o 
   8  -3   7       96.27      104.27      5.70 o 
   9  -3   7        0.14        2.27      3.42 o 
  10  -3   7       66.14       69.12      8.19 o 
  11  -3   7        0.30        0.14      3.25 o 
  -5  -2   7       76.68       74.56      5.32 o 
  -4  -2   7       58.62       61.17      5.40 o 
  -3  -2   7        1.88        1.97      2.58 o 
  -2  -2   7       54.00       50.95      4.57 o 
  -1  -2   7      139.17      124.38      6.43 o 
   0  -2   7       41.28       28.00      3.42 o 
   1  -2   7       26.57       35.46      3.83 o 
   2  -2   7      146.83      148.82      5.84 o 
   3  -2   7       30.43       29.71      3.33 o 
   4  -2   7      196.84      190.37      6.41 o 
   5  -2   7      154.28      152.04      5.96 o 
   6  -2   7       83.27       80.84      4.67 o 
   7  -2   7       49.85       48.86      4.02 o 
   8  -2   7        1.40        2.34      2.38 o 
   9  -2   7       53.88       48.84      4.84 o 
  -6  -1   7        0.38        1.00      1.88 o 
  -5  -1   7      348.88      379.07     11.25 o 
  -4  -1   7        0.09        0.22      1.86 o 
  -3  -1   7      113.39      112.79      6.85 o 
  -2  -1   7       65.25       72.02      4.98 o 
  -1  -1   7       86.73       71.07      5.09 o 
   0  -1   7      262.16      252.29     10.77 o 
   1  -1   7       45.51       46.98      5.50 o 
   2  -1   7       26.53       25.86      3.32 o 
   3  -1   7       49.06       42.94      3.65 o 
   4  -1   7      449.13      457.59     12.42 o 
   5  -1   7      234.09      231.09      8.49 o 
   6  -1   7      112.62      107.11      4.74 o 
   7  -1   7      246.83      234.56      7.30 o 
   9  -1   7       27.80       38.94      7.56 o 
  10  -1   7       56.80       58.23      7.86 o 
  11  -1   7       26.82       28.17      4.72 o 
  -6   0   7        1.16        2.91      2.94 o 
  -5   0   7      181.03      186.49      8.83 o 
  -4   0   7       68.05       70.39      5.37 o 
  -3   0   7       52.64       52.09      4.60 o 
  -2   0   7        8.16       15.00      4.54 o 
  -1   0   7      157.22      128.66      6.00 o 
   0   0   7       13.20       10.36      3.17 o 
   1   0   7       11.46       21.42      3.00 o 
   2   0   7     1395.81     1436.11      9.88 o 
   3   0   7      300.62      305.82      8.08 o 
   4   0   7        5.98        6.31      2.22 o 
   5   0   7       43.79       44.87      3.04 o 
   6   0   7       41.54       47.10      3.14 o 
   8   0   7      112.50      101.41      5.05 o 
   9   0   7       37.81       38.61      4.26 o 
  10   0   7       21.96       18.03      3.88 o 
  11   0   7       42.55       47.40      7.06 o 
  -6   1   7       35.90       41.79      6.69 o 
  -5   1   7      110.28      110.26      6.62 o 
  -4   1   7       74.22       72.69      7.44 o 
  -3   1   7       91.36       94.70      5.40 o 
  -2   1   7       65.91       61.26      5.17 o 
  -1   1   7      217.25      204.36      8.34 o 
   0   1   7      133.79      136.81      5.80 o 
   1   1   7        1.31        0.71      2.41 o 
   2   1   7      665.95      662.07     11.69 o 
   3   1   7      229.84      222.72      7.20 o 
   4   1   7        0.65        1.26      0.92 o 
   5   1   7      151.24      145.15      3.53 o 
   6   1   7        0.46        0.54      1.10 o 
   7   1   7        1.74        0.75      1.10 o 
   8   1   7       10.96       10.02      2.95 o 
   9   1   7       19.49       19.55      3.73 o 
  10   1   7        0.09        1.49      2.54 o 
  11   1   7       89.06       96.75      6.61 o 
  12   1   7        3.64        6.51      3.83 o 
  -7   2   7        1.32        2.59      3.14 o 
  -6   2   7       39.25       40.17      4.81 o 
  -5   2   7      117.63      124.11      6.88 o 
  -4   2   7       17.18       13.97      5.23 o 
  -3   2   7      230.33      217.20      9.50 o 
  -2   2   7        0.64        1.98      2.76 o 
  -1   2   7      262.83      254.71      8.09 o 
   0   2   7        0.30        1.16      2.31 o 
   1   2   7       94.40       83.59      5.22 o 
   2   2   7      271.32      265.11      4.42 o 
   3   2   7      129.91      134.16      4.18 o 
   4   2   7      126.62      114.43      3.53 o 
   5   2   7        5.91        3.37      0.65 o 
   6   2   7       30.16       36.21      3.79 o 
   7   2   7       99.79       90.99      5.37 o 
   8   2   7       73.84       76.95      5.44 o 
   9   2   7       79.37       85.38      6.10 o 
  10   2   7        0.45        2.78      4.88 o 
  11   2   7        0.09        0.54      2.42 o 
  12   2   7        0.17        0.26      5.06 o 
  -7   3   7       11.35       11.14      3.69 o 
  -6   3   7       27.60       26.68      4.10 o 
  -5   3   7       22.64       20.83      3.52 o 
  -4   3   7      163.58      146.06      7.37 o 
  -3   3   7       55.60       66.87      5.00 o 
  -2   3   7        5.43        5.10      3.67 o 
  -1   3   7      256.90      252.84      8.26 o 
   0   3   7        3.84        4.99      2.61 o 
   1   3   7        3.82        2.49      2.12 o 
   2   3   7      701.65      713.12      7.57 o 
   3   3   7       27.41       22.24      1.42 o 
   4   3   7      243.54      235.39      4.04 o 
   5   3   7        1.45        1.88      1.75 o 
   6   3   7       71.97       73.01      5.23 o 
   7   3   7      103.43      104.98      5.82 o 
   8   3   7      222.57      216.55      7.98 o 
   9   3   7       36.90       35.06      7.10 o 
  10   3   7        2.56        4.98      3.59 o 
  11   3   7       62.58       63.53      5.59 o 
  -7   4   7       69.74       60.92      5.77 o 
  -6   4   7       27.90       24.79      4.07 o 
  -5   4   7        0.11        0.85      2.14 o 
  -4   4   7       24.78       18.06      5.92 o 
  -3   4   7       22.64       16.48      5.05 o 
  -2   4   7        6.99        7.24      4.15 o 
  -1   4   7      242.10      229.39      8.85 o 
   0   4   7       25.11       23.93      1.70 o 
   1   4   7      198.26      186.75      3.24 o 
   2   4   7      159.75      173.86      2.86 o 
   3   4   7      292.76      262.68      3.54 o 
   4   4   7      134.19      132.69      4.58 o 
   5   4   7        0.10        0.99      1.69 o 
   6   4   7      355.75      363.46     11.91 o 
   7   4   7      303.52      306.76      9.46 o 
   8   4   7      100.87       97.01      8.79 o 
   9   4   7       44.50       49.44      7.96 o 
  10   4   7        2.76        1.73      2.50 o 
  11   4   7        2.26        1.33      2.29 o 
  -7   5   7      108.90      116.73     14.21 o 
  -6   5   7       13.51       10.15      3.56 o 
  -5   5   7        4.16        1.12      2.28 o 
  -4   5   7       21.21       21.40      4.54 o 
  -3   5   7       20.27       17.70      4.82 o 
  -2   5   7      218.06      228.76      7.91 o 
  -1   5   7       18.90       13.74      1.59 o 
   0   5   7      131.21      131.12      4.02 o 
   1   5   7       73.65       77.94      2.79 o 
   2   5   7        0.38        1.11      0.73 o 
   3   5   7      109.94      108.03      3.00 o 
   4   5   7       49.60       48.16      3.17 o 
   5   5   7       22.15       20.86      2.80 o 
   6   5   7        7.71        4.98      2.46 o 
   7   5   7       19.64       18.15      3.21 o 
   8   5   7      184.72      182.54     10.20 o 
   9   5   7        1.06        1.02      2.11 o 
  10   5   7       81.44       88.70      5.97 o 
  11   5   7       52.23       53.98      5.13 o 
  -7   6   7      104.50       95.30      6.35 o 
  -6   6   7       14.48       14.78      3.60 o 
  -5   6   7       80.46       75.44      5.32 o 
  -4   6   7       94.79       95.75      5.57 o 
  -3   6   7       15.97       12.72      4.64 o 
  -2   6   7        0.02        0.07      2.01 o 
  -1   6   7       73.76       72.26      5.17 o 
   0   6   7        0.05        0.67      2.04 o 
   1   6   7       18.58       23.11      1.95 o 
   2   6   7      111.84      121.38      2.81 o 
   3   6   7      341.51      330.73      6.74 o 
   4   6   7       68.01       68.02      4.34 o 
   5   6   7     1009.51     1040.68     14.06 o 
   6   6   7     1173.08     1179.70     20.94 o 
   7   6   7       77.42       77.53      7.00 o 
   8   6   7        6.35       11.89      2.83 o 
   9   6   7        0.55        1.93      2.26 o 
  10   6   7       39.80       42.30      4.17 o 
  -7   7   7       59.18       63.43      7.82 o 
  -6   7   7       23.88       25.34      4.05 o 
  -5   7   7       22.18       22.60      4.05 o 
  -4   7   7      106.33      110.70      6.86 o 
  -3   7   7       45.12       38.09      4.00 o 
  -2   7   7      182.84      187.35      7.85 o 
  -1   7   7       38.06       36.97      2.97 o 
   0   7   7      436.79      467.32      8.62 o 
   1   7   7      101.39       98.83      3.74 o 
   2   7   7        2.66        2.52      1.22 o 
   3   7   7        4.67        8.04      1.23 o 
   4   7   7        0.35        1.09      1.58 o 
   5   7   7      178.80      175.42      6.22 o 
   6   7   7      111.92      112.47      5.03 o 
   7   7   7      119.07      122.21      7.88 o 
   8   7   7      101.74       99.60      6.17 o 
   9   7   7      123.78      126.98      6.46 o 
  10   7   7       16.80       15.24      4.64 o 
  -6   8   7        0.02        1.44      2.27 o 
  -5   8   7       31.23       31.01      3.76 o 
  -4   8   7        3.77        1.65      4.90 o 
  -3   8   7        9.20        8.97      3.69 o 
  -2   8   7        5.86        7.35      3.34 o 
  -1   8   7        0.30        0.98      1.42 o 
   0   8   7       45.48       45.97      2.78 o 
   1   8   7        8.55        8.20      1.43 o 
   2   8   7        8.19       12.19      2.21 o 
   3   8   7      222.82      208.57      4.57 o 
   4   8   7       74.35       62.84      3.41 o 
   5   8   7        0.21        1.43      1.58 o 
   7   8   7        3.91        7.30      3.37 o 
   8   8   7       13.84       14.32      4.09 o 
   9   8   7        8.65        7.50      3.51 o 
  -6   9   7        7.64        4.07      3.51 o 
  -5   9   7        1.19        2.76      3.39 o 
  -4   9   7        0.01        0.51      1.67 o 
  -3   9   7        4.91        8.36      3.37 o 
  -2   9   7       62.27       54.72      5.99 o 
  -1   9   7       22.36       20.22      3.71 o 
   0   9   7      130.97      137.47      7.96 o 
   1   9   7       18.39       11.09      7.34 o 
   2   9   7       90.40       90.82      9.36 o 
   3   9   7        6.47        4.85      2.58 o 
   4   9   7       22.06       18.83      3.97 o 
   5   9   7        7.95       10.53      4.07 o 
   7   9   7       70.08       64.58      7.22 o 
   8   9   7       84.37       81.46      8.19 o 
  -5  10   7       60.99       55.25      8.03 o 
  -4  10   7        0.62        0.38      3.19 o 
  -3  10   7        0.02        1.59      2.86 o 
  -2  10   7       49.52       45.47      5.61 o 
  -1  10   7        6.71       11.19      3.71 o 
   0  10   7        9.90       12.04     10.38 o 
   2  10   7       20.72       27.22      2.97 o 
   3  10   7        0.00        0.20      2.40 o 
   4  10   7       61.29       71.76      9.58 o 
   5  10   7        7.91        6.03      5.20 o 
   6  10   7       20.43       22.85      4.80 o 
   7  10   7        8.58       14.26      4.38 o 
  -4  11   7       44.08       31.98      5.28 o 
  -3  11   7       41.09       42.79      6.49 o 
  -2  11   7        0.26        1.98      2.60 o 
  -1  11   7        7.69        9.40      7.64 o 
   1  11   7        3.32        4.01      3.85 o 
   3  11   7       23.99       24.76      4.82 o 
   4  11   7        2.17        2.90      4.25 o 
  -1  12   7       52.58       39.16     10.93 o 
   0  12   7       13.86        7.36      8.81 o 
   3  12   7        8.90        9.90      4.09 o 
   2  -6   8        2.83        3.97      4.25 o 
   3  -6   8       22.13       18.81      4.54 o 
   4  -6   8        0.77        1.19      2.40 o 
   5  -6   8      206.09      206.41     12.66 o 
   6  -6   8       35.46       41.07      6.67 o 
   0  -5   8      342.42      345.49     10.42 o 
   1  -5   8      160.70      170.38     12.24 o 
   2  -5   8       10.01       19.42      5.08 o 
   3  -5   8      102.38      106.20      9.40 o 
   4  -5   8        6.33        5.94      2.67 o 
   5  -5   8       53.43       49.06      4.52 o 
   6  -5   8        0.02        0.60      1.86 o 
   7  -5   8       23.49       22.04      3.56 o 
   8  -5   8        4.82        3.49      2.28 o 
  -2  -4   8      100.36      101.87      8.95 o 
  -1  -4   8       54.75       55.48      4.78 o 
   0  -4   8        5.26        6.92      2.50 o 
   1  -4   8       39.94       41.49      4.41 o 
   2  -4   8       64.51       66.65      4.82 o 
   3  -4   8       65.29       72.42      4.98 o 
   4  -4   8      123.10      125.09      6.23 o 
   5  -4   8      122.69      120.74      6.10 o 
   6  -4   8       12.36       11.78      3.28 o 
   7  -4   8        1.34        2.23      1.53 o 
   8  -4   8        2.70        3.82      2.16 o 
   9  -4   8        0.19        1.36      1.65 o 
  -3  -3   8        7.25        7.42      2.97 o 
  -2  -3   8       14.09       17.29      3.51 o 
  -1  -3   8        2.02        2.00      1.84 o 
   0  -3   8      211.10      216.51      7.94 o 
   1  -3   8       19.48       20.26      3.40 o 
   2  -3   8       52.05       55.28      4.26 o 
   3  -3   8       82.08       77.34      4.86 o 
   4  -3   8       15.09       15.04      2.81 o 
   5  -3   8       70.47       64.91      4.74 o 
   6  -3   8       27.30       26.32      3.65 o 
   7  -3   8      101.44      103.49      5.52 o 
   8  -3   8       21.86       26.83      3.40 o 
   9  -3   8       56.45       60.11      8.07 o 
  10  -3   8        4.05        1.81      3.71 o 
  -4  -2   8        0.33        0.46      2.26 o 
  -3  -2   8       24.37       22.74      4.48 o 
  -2  -2   8       50.74       53.44      4.94 o 
  -1  -2   8      132.11      124.03      6.34 o 
   0  -2   8       88.18       80.07      4.95 o 
   1  -2   8       24.03       20.89      3.17 o 
   2  -2   8      269.79      278.70      8.45 o 
   3  -2   8        4.18        3.49      2.08 o 
   4  -2   8        1.26        0.44      1.95 o 
   5  -2   8      387.32      400.51     12.08 o 
   6  -2   8        3.68        4.50      2.24 o 
   7  -2   8       44.48       48.15      4.02 o 
   8  -2   8        0.15        0.88      1.40 o 
   9  -2   8        5.40        8.75      4.88 o 
  10  -2   8        0.50       -0.12      4.01 o 
  11  -2   8        3.97        2.06      3.99 o 
  -5  -1   8       13.27        9.23     15.69 o 
  -4  -1   8       19.94       18.66      4.88 o 
  -3  -1   8       64.25       65.43      5.82 o 
  -2  -1   8       22.99       16.36      3.90 o 
  -1  -1   8       76.28       82.62      6.14 o 
   0  -1   8       59.43       59.97      4.60 o 
   1  -1   8        0.17        1.83      3.06 o 
   2  -1   8       78.75       75.47      6.05 o 
   3  -1   8       99.18       98.36      6.65 o 
   4  -1   8       24.91       20.77      2.93 o 
   5  -1   8        9.12       10.01      2.56 o 
   6  -1   8       26.07       28.54      2.98 o 
   7  -1   8       87.66       91.80      4.71 o 
   8  -1   8        1.30        1.89      1.64 o 
   9  -1   8       82.53       84.14      8.61 o 
  10  -1   8        9.73        8.05      2.93 o 
  11  -1   8        1.78        3.09      3.43 o 
  -5   0   8       53.69       57.47      5.72 o 
  -4   0   8       18.94       19.35      5.14 o 
  -3   0   8       86.64       88.13      5.62 o 
  -2   0   8       22.55       20.26      4.58 o 
  -1   0   8       45.97       36.40      4.30 o 
   0   0   8       13.75        9.28      2.91 o 
   1   0   8      176.90      172.60      5.98 o 
   2   0   8       10.52        9.11      4.01 o 
   3   0   8      433.61      420.60     12.68 o 
   4   0   8       48.74       46.32      3.49 o 
   5   0   8      143.08      140.06      4.88 o 
   6   0   8       74.15       75.39      4.08 o 
   7   0   8        2.28        1.72      1.35 o 
   8   0   8       56.96       49.07      4.28 o 
   9   0   8      137.14      136.94      6.91 o 
  10   0   8       38.04       37.94      4.65 o 
  11   0   8        7.13        7.53      3.14 o 
  -5   1   8        0.40        1.57      2.01 o 
  -4   1   8       47.11       52.05      6.48 o 
  -3   1   8       42.40       44.50      5.64 o 
  -2   1   8       20.49       21.95      5.33 o 
  -1   1   8      356.34      365.57     11.26 o 
   0   1   8       21.65       24.30      5.00 o 
   1   1   8       64.16       59.27      4.06 o 
   2   1   8      249.11      245.15      8.76 o 
   3   1   8     1053.42     1064.78     10.23 o 
   4   1   8      201.95      187.27      9.04 o 
   5   1   8      325.06      328.95     11.33 o 
   6   1   8      258.07      233.16      4.85 o 
   7   1   8       66.32       71.69     13.00 o 
   8   1   8       73.53       82.77      5.45 o 
   9   1   8        2.74        3.65      4.60 o 
  10   1   8        6.57        7.32      3.19 o 
  11   1   8        4.43        1.39      2.83 o 
  -6   2   8      126.78      119.95      8.81 o 
  -5   2   8       17.78       18.35      5.48 o 
  -4   2   8       24.29       23.71      5.56 o 
  -3   2   8       28.62       34.51      3.92 o 
  -2   2   8      138.30      108.69     12.32 o 
  -1   2   8       44.72       45.70      4.11 o 
   0   2   8       37.96       33.82      4.09 o 
   1   2   8      523.63      525.21     10.42 o 
   2   2   8       85.89       80.99      4.42 o 
   3   2   8      238.50      220.05      5.95 o 
   4   2   8       27.75       23.76      1.98 o 
   5   2   8        5.55        4.55      1.04 o 
   7   2   8       86.77       67.91      4.56 o 
   8   2   8       11.49       14.40      2.97 o 
   9   2   8      151.72      144.02      7.43 o 
  10   2   8      204.60      240.54      9.73 o 
  11   2   8       27.91       37.83      7.12 o 
  -6   3   8        1.27        2.91      2.82 o 
  -5   3   8       13.42        7.89      3.45 o 
  -4   3   8       25.99       29.70      5.38 o 
  -3   3   8        3.11        4.93      3.40 o 
  -2   3   8       56.42       56.17      4.41 o 
  -1   3   8       68.60       63.57      5.17 o 
   0   3   8       52.27       56.22      4.48 o 
   1   3   8     1162.02     1226.12     24.60 o 
   2   3   8       80.81       80.34      2.27 o 
   3   3   8       39.67       37.46      1.93 o 
   4   3   8       51.33       47.00      1.51 o 
   5   3   8       59.60       70.16      4.29 o 
   6   3   8        0.40        1.37      2.40 o 
   7   3   8       60.12       60.11      4.49 o 
   8   3   8       76.12       78.79      5.18 o 
   9   3   8       83.91       88.36      7.89 o 
  10   3   8       52.73       64.87      5.63 o 
  11   3   8       23.20       28.07      4.93 o 
  -6   4   8      132.13      136.06      7.30 o 
  -5   4   8       15.59       18.71      5.97 o 
  -4   4   8       38.85       30.72      7.17 o 
  -3   4   8        0.21        1.51      2.12 o 
  -2   4   8       89.98       81.84      7.26 o 
  -1   4   8       19.53       19.21      5.52 o 
   0   4   8      185.97      197.56     10.85 o 
   1   4   8       14.11       13.47      2.87 o 
   2   4   8        5.70        5.02      1.31 o 
   3   4   8      105.14      102.03      2.32 o 
   4   4   8        4.87        5.25      0.43 o 
   5   4   8       38.84       45.60      3.44 o 
   6   4   8       29.75       27.11      3.23 o 
   7   4   8        1.55        2.67      2.74 o 
   8   4   8       36.79       37.10      3.90 o 
   9   4   8        3.60        1.76      2.34 o 
  10   4   8       26.02       33.17      4.64 o 
  -6   5   8       17.67       21.48      5.97 o 
  -5   5   8       57.44       58.03      5.18 o 
  -4   5   8       15.54       14.65      4.89 o 
  -3   5   8        4.51        5.65      3.11 o 
  -2   5   8       46.83       42.24      5.15 o 
  -1   5   8      122.14      116.07      5.77 o 
   0   5   8       70.93       70.47      4.72 o 
   1   5   8      590.48      605.14     23.81 o 
   2   5   8       19.07       20.24      2.15 o 
   3   5   8      109.53      100.85      2.71 o 
   4   5   8       14.16       13.12      2.34 o 
   5   5   8      146.53      147.76      5.56 o 
   6   5   8        0.57        0.95      1.77 o 
   7   5   8      140.19      138.96      6.26 o 
   8   5   8       56.35       59.68      4.98 o 
   9   5   8       49.33       48.77      4.78 o 
  10   5   8      123.64      122.32      6.86 o 
  11   5   8       14.28       15.57      6.39 o 
  -6   6   8        2.04        7.32      6.51 o 
  -5   6   8       12.07       16.10      4.66 o 
  -4   6   8        0.22        1.32      1.74 o 
  -3   6   8       74.15       70.96      5.77 o 
  -2   6   8       50.62       52.06      5.40 o 
  -1   6   8        2.13       -0.03      1.63 o 
   0   6   8      189.18      188.65      5.96 o 
   1   6   8        8.62        8.74      1.98 o 
   2   6   8       22.17       18.16      1.73 o 
   3   6   8       29.03       27.47      1.77 o 
   4   6   8       11.34        9.65      2.27 o 
   5   6   8       42.62       46.65      3.83 o 
   6   6   8       41.44       40.72      3.78 o 
   7   6   8        0.03        0.59      1.92 o 
   8   6   8       29.20       29.14      3.50 o 
   9   6   8       10.08       12.58      3.38 o 
  10   6   8       11.86       10.40      5.61 o 
  -6   7   8        4.70        5.32      3.42 o 
  -5   7   8        3.82        5.28      3.35 o 
  -4   7   8       66.55       67.42      5.75 o 
  -3   7   8      119.85      131.63      6.64 o 
  -2   7   8       13.87       11.95      4.39 o 
  -1   7   8      251.27      262.05      7.52 o 
   0   7   8       39.53       32.75      3.32 o 
   1   7   8        8.41       13.08      2.70 o 
   2   7   8       63.94       67.39      2.92 o 
   3   7   8       16.51       15.11      1.50 o 
   4   7   8       33.39       29.52      3.13 o 
   5   7   8        2.15        1.47      2.28 o 
   6   7   8      258.13      258.91      8.02 o 
   7   7   8       22.82       17.77      3.33 o 
   8   7   8        3.21        3.83      2.88 o 
   9   7   8       71.23       76.44      7.60 o 
  -5   8   8       23.91       14.78      4.73 o 
  -4   8   8       14.31       11.80      5.46 o 
  -3   8   8       67.97       70.76      5.56 o 
  -2   8   8       20.17       20.21      3.10 o 
  -1   8   8        9.81       14.17      3.97 o 
   0   8   8       46.08       44.14      3.12 o 
   1   8   8      135.72      148.61      4.94 o 
   2   8   8      164.14      158.30      4.45 o 
   3   8   8      132.80      140.01      5.76 o 
   4   8   8      689.57      694.67     11.46 o 
   5   8   8      242.82      237.32      7.09 o 
   6   8   8        0.02        1.51      2.18 o 
   7   8   8       11.42       17.18      4.36 o 
   8   8   8        1.71        2.22      3.09 o 
  -5   9   8       74.03       76.86      8.71 o 
  -4   9   8        1.29        1.31      1.45 o 
  -3   9   8        6.00        6.70      3.56 o 
  -2   9   8        8.38        8.21      2.31 o 
  -1   9   8      184.04      197.88     10.26 o 
   0   9   8       49.67       51.01      5.77 o 
   2   9   8        5.41        8.56      1.96 o 
   3   9   8       52.09       47.53      9.05 o 
   4   9   8      170.56      172.68     13.87 o 
   5   9   8      151.79      158.46     10.28 o 
   6   9   8      173.42      183.93     11.11 o 
   7   9   8       17.68       15.97      4.23 o 
   8   9   8       36.62       35.14      5.59 o 
  -4  10   8        7.39        4.78      3.75 o 
  -3  10   8       25.05       22.48      4.78 o 
  -2  10   8        0.03        0.65      2.74 o 
   1  10   8       19.98       21.45      3.41 o 
   2  10   8       66.47       59.46      6.63 o 
   3  10   8        0.29        0.46      2.18 o 
   4  10   8        6.19        5.75      9.26 o 
   5  10   8        3.56        4.19      4.52 o 
   6  10   8        2.12        3.51      3.00 o 
   7  10   8        3.24        4.54      3.39 o 
  -3  11   8        0.22        0.91      2.60 o 
   0  11   8        6.65        3.49      2.10 o 
   3  11   8        6.45        3.59      4.74 o 
   4  11   8        4.34        1.35      3.61 o 
   6  11   8       50.13       57.83      7.12 o 
   3  12   8       18.46       26.54      6.17 o 
   2  -5   9        2.13        5.50      3.55 o 
   3  -5   9        2.61        2.96      2.48 o 
   4  -5   9       48.02       45.77      4.57 o 
   5  -5   9        2.35        3.15      2.44 o 
   6  -5   9       27.63       23.93      4.84 o 
   0  -4   9        8.29        7.44      2.89 o 
   1  -4   9        5.62        7.97      2.92 o 
   2  -4   9       38.45       36.74      3.85 o 
   3  -4   9        1.39        3.11      2.05 o 
   4  -4   9      396.32      414.29     11.40 o 
   5  -4   9       69.95       65.94      4.97 o 
   6  -4   9       34.40       32.41      3.84 o 
   7  -4   9       20.77       19.35      3.40 o 
   8  -4   9        2.52        3.53      3.97 o 
  -1  -3   9      137.05      149.23      7.59 o 
   0  -3   9      121.09      131.04      6.61 o 
   1  -3   9       16.68       15.55      2.93 o 
   2  -3   9       63.13       62.70      4.79 o 
   3  -3   9        0.01        0.59      1.74 o 
   4  -3   9       76.03       76.67      5.12 o 
   5  -3   9        1.77        1.65      1.63 o 
   6  -3   9       37.64       39.52      3.85 o 
   7  -3   9       20.52       21.53      3.55 o 
   8  -3   9      116.41      124.86      7.19 o 
   9  -3   9       69.45       80.03      9.01 o 
  -3  -2   9       24.38       20.73      5.69 o 
  -2  -2   9       12.54       15.77      3.72 o 
  -1  -2   9       64.15       70.75      5.70 o 
   0  -2   9        0.01        0.44      2.15 o 
   1  -2   9       88.05       87.40      5.37 o 
   2  -2   9        1.93        2.39      2.27 o 
   3  -2   9       64.47       63.53      4.46 o 
   4  -2   9      126.12      122.04      6.23 o 
   5  -2   9        5.93        5.38      2.68 o 
   6  -2   9       22.06       19.89      2.85 o 
   7  -2   9        8.93        6.73      2.34 o 
   8  -2   9        0.01        1.77      3.87 o 
   9  -2   9        6.57       20.41      6.05 o 
  10  -2   9       24.98       27.54      7.18 o 
  -3  -1   9       71.01       70.13      5.78 o 
  -2  -1   9      196.50      200.57      8.38 o 
  -1  -1   9       98.59      101.62      6.36 o 
   0  -1   9        1.64        0.72      2.07 o 
   1  -1   9       59.49       55.93      4.38 o 
   2  -1   9        7.01       10.07      2.72 o 
   3  -1   9        2.48        3.57      3.79 o 
   4  -1   9       24.97       25.69      4.25 o 
   5  -1   9       71.67       67.59      5.36 o 
   6  -1   9       31.28       34.54      3.33 o 
   7  -1   9       29.66       25.67      2.78 o 
   8  -1   9      125.47      124.07      9.76 o 
   9  -1   9        6.34        5.63      4.58 o 
  10  -1   9        0.17        0.18      2.31 o 
  11  -1   9       18.87       23.43      5.18 o 
  -4   0   9       59.31       66.29      6.22 o 
  -3   0   9        9.07       11.28      4.84 o 
  -2   0   9       75.28       76.94      6.49 o 
  -1   0   9      179.07      163.55     10.40 o 
   0   0   9       41.49       43.91      4.95 o 
   1   0   9      305.96      319.43      8.80 o 
   2   0   9        6.30        5.93      2.30 o 
   3   0   9       92.11       90.57      4.63 o 
   4   0   9      138.28      139.11      8.59 o 
   5   0   9       13.64       14.43      2.39 o 
   6   0   9       61.66       60.64      2.98 o 
   7   0   9       14.98       13.48      2.79 o 
   8   0   9        8.90       11.51      2.94 o 
   9   0   9       45.01       47.82      4.49 o 
  10   0   9        0.77        2.24      2.56 o 
  11   0   9       14.18       12.86      3.49 o 
  -4   1   9        9.39       10.10      5.00 o 
  -3   1   9       24.27       20.13      5.07 o 
  -2   1   9      266.56      265.72      9.87 o 
  -1   1   9       87.71       86.12      5.72 o 
   0   1   9       38.23       41.37      4.12 o 
   1   1   9      259.01      264.20      7.71 o 
   2   1   9        3.00        2.89      2.22 o 
   3   1   9      235.52      238.41      7.02 o 
   4   1   9        2.71        2.12      1.02 o 
   5   1   9      133.09      128.37      3.78 o 
   6   1   9        3.47        4.15      1.28 o 
   7   1   9        1.47        0.95      1.92 o 
   8   1   9       24.34       26.71      3.66 o 
   9   1   9       34.14       32.43      4.17 o 
  10   1   9        5.84        7.93      2.87 o 
  11   1   9       14.06       16.59      3.74 o 
  -5   2   9        7.92        5.22      4.14 o 
  -4   2   9       25.26       21.13      6.15 o 
  -3   2   9       22.99       27.14      4.97 o 
  -2   2   9       70.44       56.13      4.95 o 
  -1   2   9        8.92       10.94      3.16 o 
   0   2   9      112.69      123.35      5.86 o 
   1   2   9        0.14        0.90      2.11 o 
   2   2   9       84.25       79.10      4.38 o 
   3   2   9      289.20      296.02      7.15 o 
   4   2   9        0.01        0.65      0.86 o 
   5   2   9       54.18       56.02      2.51 o 
   6   2   9       16.23        9.62      2.85 o 
   7   2   9      117.34       95.85      6.85 o 
   8   2   9      159.35      152.17      6.94 o 
   9   2   9      211.44      218.48      8.62 o 
  10   2   9       49.88       51.53      5.03 o 
  11   2   9        7.94       12.52      3.64 o 
  -5   3   9       32.20       31.72      6.89 o 
  -4   3   9        0.37        1.96      2.83 o 
  -3   3   9        3.80        7.24      3.73 o 
  -2   3   9      105.54      107.63      6.58 o 
  -1   3   9        4.78        6.58      2.63 o 
   0   3   9       23.92       24.26      3.23 o 
   1   3   9       55.98       59.17      4.45 o 
   2   3   9     1723.60     1867.10     17.84 o 
   3   3   9       19.93       17.67      1.44 o 
   4   3   9       78.99       74.39      2.54 o 
   5   3   9      354.43      337.39     15.75 o 
   6   3   9        3.43        1.94      2.05 o 
   7   3   9      159.16      166.06      6.80 o 
   8   3   9        2.59        1.54      2.70 o 
   9   3   9        2.95        3.14      2.29 o 
  10   3   9        2.44        1.18      2.71 o 
  11   3   9       18.39       24.25      4.53 o 
  -5   4   9       12.33       14.14      5.60 o 
  -4   4   9        4.34        5.31      4.48 o 
  -3   4   9       59.54       51.98      5.35 o 
  -2   4   9        3.90        4.55      2.78 o 
  -1   4   9       17.38       17.40      3.56 o 
   0   4   9      121.73      123.56      6.27 o 
   1   4   9       20.44       22.02      3.47 o 
   2   4   9       73.20       78.91      4.50 o 
   3   4   9      172.30      168.11      4.73 o 
   4   4   9       96.34       85.99      2.95 o 
   5   4   9      532.60      518.64     10.91 o 
   6   4   9       57.47       43.83      5.61 o 
   7   4   9       29.38       38.01      4.07 o 
   8   4   9      142.02      124.77      6.51 o 
   9   4   9      240.30      263.11      9.32 o 
  10   4   9        0.26        1.87      2.35 o 
  11   4   9        0.21        1.43      2.80 o 
  -5   5   9       17.78       19.58      5.24 o 
  -4   5   9        8.58        7.90      4.06 o 
  -3   5   9       37.77       42.66      6.22 o 
  -2   5   9        9.27       11.46      4.09 o 
  -1   5   9        2.89        2.49      2.37 o 
   0   5   9      249.45      255.98      7.82 o 
   1   5   9       82.25       80.34      4.37 o 
   2   5   9      124.97      117.57      3.58 o 
   3   5   9        0.04        1.35      1.06 o 
   4   5   9       45.09       44.63      3.17 o 
   5   5   9        0.19        0.79      1.17 o 
   6   5   9       11.99       10.93      2.58 o 
   7   5   9       57.78       59.39      4.50 o 
   8   5   9       41.76       40.28      4.32 o 
   9   5   9      135.14      152.52      9.04 o 
  10   5   9       23.14       22.29      3.77 o 
  11   5   9        4.74        3.81      2.98 o 
  -5   6   9       24.85       26.37      5.97 o 
  -4   6   9       14.52       15.09      5.41 o 
  -3   6   9       96.30       96.50      6.86 o 
  -2   6   9       24.97       29.53      5.01 o 
  -1   6   9       37.74       38.53      3.72 o 
   0   6   9        6.15        6.83      2.65 o 
   1   6   9       55.50       59.40      3.64 o 
   2   6   9        2.32        2.38      1.19 o 
   3   6   9       51.63       47.23      2.26 o 
   4   6   9        1.73        3.79      3.19 o 
   5   6   9        0.03        0.27      1.36 o 
   6   6   9       34.36       35.55      3.50 o 
   7   6   9       50.57       50.80      4.13 o 
   8   6   9        1.59        3.64      2.96 o 
   9   6   9       16.03       20.99      4.07 o 
  10   6   9        5.22        4.56      2.93 o 
  -5   7   9       23.10       21.44      6.57 o 
  -4   7   9        1.63        3.83      3.13 o 
  -3   7   9        4.15        2.10      3.39 o 
  -2   7   9       18.10       16.66      4.18 o 
  -1   7   9       21.48       26.34      3.31 o 
   0   7   9       36.92       31.53      3.30 o 
   1   7   9       27.37       27.15      2.68 o 
   2   7   9       11.61       12.97      1.99 o 
   3   7   9        0.28        0.40      1.19 o 
   4   7   9      102.48       99.80      5.10 o 
   5   7   9       54.08       57.44      4.87 o 
   6   7   9       18.46       19.01      2.78 o 
   7   7   9        3.17        3.01      1.90 o 
   8   7   9        9.58        7.73      2.68 o 
   9   7   9      162.09      159.82      7.61 o 
  10   7   9        7.91        5.57      2.76 o 
  -4   8   9       23.26       17.97      5.27 o 
  -3   8   9       79.16       86.42      7.11 o 
  -2   8   9       44.89       47.97      4.27 o 
  -1   8   9       14.52       19.31      2.85 o 
   0   8   9       33.44       36.13      3.31 o 
   1   8   9        5.69        7.28      2.09 o 
   2   8   9        0.17        0.92      1.26 o 
   3   8   9       98.16       90.04      5.16 o 
   4   8   9        1.70        1.27      1.42 o 
   5   8   9       24.82       29.13      3.15 o 
   6   8   9       10.04       12.12      2.49 o 
   7   8   9       21.53       22.14      4.23 o 
   8   8   9       15.40       21.15      4.62 o 
   9   8   9       13.41        8.81      3.57 o 
  -4   9   9       46.69       43.17      5.25 o 
  -3   9   9        0.05        0.50      1.64 o 
  -2   9   9       17.45       19.52      3.08 o 
  -1   9   9       15.93       18.79      3.19 o 
   0   9   9       15.18       16.27      3.41 o 
   2   9   9        2.53        2.78      3.11 o 
   3   9   9       19.33        7.14      8.43 o 
   4   9   9       50.29       48.33      5.32 o 
   5   9   9      380.04      383.81     15.26 o 
   6   9   9        1.58        4.58      5.32 o 
   7   9   9       52.25       60.59      7.26 o 
   8   9   9       36.57       34.18      5.61 o 
  -3  10   9       26.66       19.38      5.50 o 
  -2  10   9       15.61       16.39      4.01 o 
  -1  10   9       83.79       70.17      6.90 o 
   0  10   9       49.16       44.82      5.20 o 
   3  10   9      254.01      243.41     12.28 o 
   4  10   9       99.42       90.27      9.84 o 
   5  10   9       17.14       19.58      4.19 o 
   6  10   9        0.71        3.59      3.61 o 
   7  10   9       11.35        9.72      3.39 o 
  -2  11   9       17.40       14.88      4.05 o 
   3  11   9      249.21      280.53     14.52 o 
   4  11   9       46.40       43.65      6.31 o 
   5  11   9       60.67       74.12      9.60 o 
   3  -4  10        0.24        1.05      2.00 o 
   4  -4  10       27.92       20.35      3.38 o 
   5  -4  10       38.72       30.95      4.03 o 
   6  -4  10        3.51        5.50      2.38 o 
   1  -3  10       27.86       35.99      4.22 o 
   2  -3  10        0.12        1.08      2.10 o 
   3  -3  10       32.23       31.95      4.03 o 
   4  -3  10        6.63        6.27      2.50 o 
   5  -3  10       17.62       23.26      4.04 o 
   6  -3  10       53.23       54.26      4.57 o 
   7  -3  10        8.14        8.56      2.49 o 
   8  -3  10        1.37        0.16      3.39 o 
  -1  -2  10       20.75       26.40      3.99 o 
   0  -2  10      188.74      202.33      8.43 o 
   1  -2  10        1.36        2.31      2.71 o 
   2  -2  10       58.64       63.83      4.94 o 
   3  -2  10      321.23      354.72     10.57 o 
   4  -2  10       58.40       56.42      4.66 o 
   5  -2  10       62.36       62.01      4.91 o 
   6  -2  10       11.32       12.99      2.75 o 
   7  -2  10       10.28        5.99      4.36 o 
   8  -2  10        9.22        7.64      4.74 o 
   9  -2  10        0.00        1.11      3.65 o 
  -2  -1  10      171.86      188.56     10.88 o 
  -1  -1  10        5.35        7.38      3.19 o 
   0  -1  10       21.78       23.41      3.81 o 
   1  -1  10       58.59       63.40      4.88 o 
   2  -1  10       19.97       20.00      3.19 o 
   3  -1  10      158.01      161.43      6.95 o 
   4  -1  10        2.74        2.44      2.14 o 
   5  -1  10       84.95       77.39      5.95 o 
   6  -1  10        3.09        2.56      1.92 o 
   9  -1  10       17.41       20.95      6.15 o 
  10  -1  10       40.33       41.98      4.84 o 
  -3   0  10       19.62       22.65      4.12 o 
  -2   0  10       37.04       48.90      7.10 o 
  -1   0  10        4.35        2.20      3.09 o 
   0   0  10      212.88      206.76     11.45 o 
   1   0  10        1.08        1.16      1.93 o 
   2   0  10       25.52       26.50      3.67 o 
   3   0  10       84.80       81.33      4.78 o 
   4   0  10       26.83       26.42      3.11 o 
   5   0  10       11.10        9.54      2.25 o 
   6   0  10       15.67       13.66      1.80 o 
   7   0  10        1.93        4.52      1.93 o 
   8   0  10        0.26        0.83      3.95 o 
   9   0  10       33.40       36.86      6.64 o 
  10   0  10       60.51       74.64      6.24 o 
  -3   1  10       51.57       51.08      5.37 o 
  -2   1  10       91.70      100.93      6.64 o 
  -1   1  10       20.51       16.71      3.51 o 
   0   1  10       56.17       63.12      5.05 o 
   1   1  10        0.01        1.21      2.25 o 
   2   1  10        0.20        0.80      1.79 o 
   3   1  10       43.66       38.08      3.50 o 
   4   1  10      104.53      100.30      4.87 o 
   5   1  10       93.94       96.32      8.72 o 
   6   1  10       19.61       18.66      2.45 o 
   7   1  10      193.59      195.26     11.67 o 
   8   1  10        0.30        0.76      1.91 o 
   9   1  10        0.76        2.95      2.47 o 
  10   1  10      110.57      113.54      7.80 o 
  11   1  10       58.80       51.66      6.98 o 
  -4   2  10       43.74       54.18      7.42 o 
  -3   2  10       81.97       88.35      6.44 o 
  -2   2  10       58.66       53.60      4.86 o 
  -1   2  10        0.04       -0.46      3.25 o 
   0   2  10      170.25      160.15      6.71 o 
   1   2  10        1.40        0.88      1.93 o 
   2   2  10      287.64      300.38      8.08 o 
   3   2  10       95.28       93.82      4.71 o 
   4   2  10      124.47      123.86      4.95 o 
   5   2  10       35.28       37.05      3.10 o 
   6   2  10       41.43       45.99      6.86 o 
   7   2  10        8.24       11.23      2.75 o 
   8   2  10       65.58       70.27      4.82 o 
   9   2  10       45.46       45.07      4.21 o 
  10   2  10        2.72        1.51      1.88 o 
  11   2  10        2.92        1.14      2.62 o 
  -4   3  10       50.01       57.72      7.42 o 
  -3   3  10       78.86       74.20      5.96 o 
  -2   3  10       51.41       52.06      4.57 o 
  -1   3  10       19.56       19.61      3.54 o 
   0   3  10      164.94      181.39      7.13 o 
   1   3  10        8.51       10.16      2.54 o 
   2   3  10      388.77      400.02      9.25 o 
   3   3  10        1.13        1.58      1.67 o 
   4   3  10       91.24       82.02      5.33 o 
   5   3  10        5.74        6.32      1.84 o 
   6   3  10       14.00       13.58      2.44 o 
   7   3  10       90.25       93.75      5.05 o 
   8   3  10       16.15       17.54      3.14 o 
   9   3  10        3.03        5.77      2.87 o 
  10   3  10       39.73       45.06      4.87 o 
  11   3  10       25.60       21.72      4.18 o 
  -4   4  10       39.24       40.87      4.70 o 
  -3   4  10       15.60       10.28      4.22 o 
  -2   4  10       50.81       51.69      5.01 o 
  -1   4  10       31.60       33.02      4.23 o 
   0   4  10        1.85        1.73      2.60 o 
   1   4  10        0.63        1.04      2.07 o 
   2   4  10       58.53       54.97      4.02 o 
   3   4  10        1.67        1.34      1.62 o 
   4   4  10       26.28       26.55      2.65 o 
   5   4  10       22.33       17.30      5.95 o 
   6   4  10      240.29      214.58      7.03 o 
   7   4  10       23.21       21.02      2.89 o 
   8   4  10       87.11       86.96      5.33 o 
   9   4  10        2.05        3.04      3.06 o 
  10   4  10       28.18       31.67      4.15 o 
  11   4  10       35.61       36.34      4.31 o 
  -4   5  10       57.96       67.29      5.51 o 
  -3   5  10        9.19       11.70      4.30 o 
  -2   5  10       28.55       32.03      5.64 o 
  -1   5  10        4.51        6.61      2.76 o 
   0   5  10      143.59      150.09      6.52 o 
   1   5  10      916.18      954.23     14.24 o 
   2   5  10        0.01        0.02      1.55 o 
   3   5  10       21.53       23.27      5.14 o 
   4   5  10      118.12      126.97      9.56 o 
   5   5  10       15.64       13.03      2.18 o 
   6   5  10       24.24       27.81      3.40 o 
   7   5  10       43.94       46.81      4.18 o 
   8   5  10       71.83       67.98      5.94 o 
   9   5  10        5.42       10.11      3.22 o 
  10   5  10       64.29       78.14      5.91 o 
  -4   6  10       18.57       16.36      5.79 o 
  -3   6  10        3.34        4.19      2.80 o 
  -2   6  10       29.37       31.74      5.89 o 
  -1   6  10       35.01       32.90      3.92 o 
   0   6  10       93.35       90.06      4.96 o 
   1   6  10      183.84      199.41      6.58 o 
   2   6  10        7.05        4.31      1.65 o 
   3   6  10       68.51       70.35      4.27 o 
   4   6  10      225.78      212.93     10.61 o 
   5   6  10       75.46       60.39      3.99 o 
   6   6  10       69.32       64.01      5.87 o 
   7   6  10        3.82        3.42      2.11 o 
   8   6  10       26.96       34.47      4.37 o 
   9   6  10        0.81        1.45      2.50 o 
  10   6  10        1.12        0.88      1.99 o 
  -4   7  10       26.13       26.70      6.74 o 
  -3   7  10       11.23       13.11      4.27 o 
  -2   7  10       52.77       55.27      4.63 o 
  -1   7  10       92.79       99.74      5.97 o 
   0   7  10        3.27        3.74      2.07 o 
   1   7  10       48.24       48.14      3.72 o 
   2   7  10        1.98        1.09      2.56 o 
   3   7  10       39.18       39.30      5.61 o 
   4   7  10        0.91        0.66      1.47 o 
   5   7  10       14.27       15.97      3.24 o 
   6   7  10        7.10        5.70      1.99 o 
   7   7  10        0.16        0.55      1.93 o 
   8   7  10      195.35      201.83      8.24 o 
   9   7  10        6.76        5.46      3.85 o 
  -3   8  10       12.33       11.13      4.20 o 
  -2   8  10        4.25        7.46      2.61 o 
  -1   8  10       13.75       13.67      2.82 o 
   0   8  10       10.38       10.49      2.18 o 
   1   8  10       48.75       53.49      5.50 o 
   2   8  10      107.98      113.90      7.06 o 
   3   8  10       17.20       21.29      4.60 o 
   4   8  10       23.24       24.34      3.91 o 
   5   8  10       37.69       42.50      3.55 o 
   6   8  10       25.84       24.14      3.10 o 
   7   8  10       23.07       26.36      3.21 o 
   8   8  10        0.24        3.15      4.19 o 
   9   8  10       17.19       16.09      4.52 o 
  -3   9  10        1.49        0.96      1.77 o 
  -2   9  10       11.88       13.20      2.93 o 
  -1   9  10        5.51        4.17      2.43 o 
   0   9  10       56.07       57.10      5.87 o 
   1   9  10        2.15        1.55      2.06 o 
   3   9  10       28.68       27.14      5.40 o 
   4   9  10       17.38       13.77      9.62 o 
   5   9  10        6.91        7.66      6.39 o 
   6   9  10        5.65        4.64      2.80 o 
   7   9  10       10.05        6.96      3.17 o 
   8   9  10       82.56       84.95      8.19 o 
  -2  10  10        0.02        0.16      2.30 o 
   3  10  10       20.34       28.11      4.90 o 
   4  10  10       46.49       55.21      6.23 o 
   5  10  10       28.60       34.88      5.22 o 
   6  10  10        1.69        1.92      2.46 o 
   3  11  10      156.06      148.79     10.71 o 
   4  11  10      185.82      175.60     14.66 o 
   5  11  10        0.66        0.34      2.88 o 
   2  -2  11        0.40        0.68      1.79 o 
   3  -2  11        8.67        6.21      2.50 o 
   4  -2  11       32.30       30.88      4.07 o 
   5  -2  11        8.44        9.11      2.47 o 
   6  -2  11       11.13       12.99      5.28 o 
   7  -2  11        4.29        5.18      4.01 o 
   0  -1  11       65.93       69.10      5.44 o 
   1  -1  11        0.09        1.88      2.12 o 
   2  -1  11       43.34       37.81      3.78 o 
   3  -1  11       25.10       27.73      3.87 o 
   4  -1  11      182.24      183.22     10.03 o 
   5  -1  11        3.39        3.29      2.27 o 
   6  -1  11        2.19        3.43      4.56 o 
   8  -1  11       22.89       20.51      7.04 o 
  -1   0  11      161.17      157.53      7.78 o 
   0   0  11        8.93        9.29      2.97 o 
   1   0  11      122.29      131.69      8.97 o 
   2   0  11      334.62      354.90     13.67 o 
   3   0  11        0.02        0.71      1.82 o 
   4   0  11       26.46       24.40      3.35 o 
   5   0  11       61.30       72.08      8.11 o 
   6   0  11        0.24        1.65      5.04 o 
   8   0  11       12.77       18.43      5.61 o 
   9   0  11       14.74       10.85      5.69 o 
  -2   1  11        3.18        7.20      4.15 o 
  -1   1  11       37.34       45.31      5.03 o 
   0   1  11       50.70       48.84      4.36 o 
   1   1  11       21.92       26.98      3.34 o 
   2   1  11      180.02      184.46      7.20 o 
   3   1  11       21.73       19.01      2.95 o 
   4   1  11      396.34      399.02     10.04 o 
   5   1  11       55.73       56.66      7.56 o 
   6   1  11      120.83      146.17     11.15 o 
   7   1  11      109.85      111.63      9.72 o 
   8   1  11        0.22       -0.22      3.31 o 
   9   1  11       14.12       14.77      3.15 o 
  10   1  11       37.65       33.01      6.25 o 
  -2   2  11       12.14       13.91      4.64 o 
  -1   2  11       49.74       42.72      4.71 o 
   0   2  11        7.25        6.21      2.49 o 
   1   2  11       22.85       25.82      3.20 o 
   2   2  11      146.05      137.40      6.02 o 
   3   2  11      127.41      123.72      5.75 o 
   4   2  11        0.22        0.77      3.29 o 
   5   2  11        3.67        2.42      3.59 o 
   6   2  11       33.85       45.00      6.57 o 
   7   2  11        0.73        1.53      3.85 o 
   8   2  11       35.83       36.61      3.58 o 
   9   2  11       53.20       59.18      4.70 o 
  10   2  11       88.41       77.45      9.32 o 
  -3   3  11        0.20        0.34      3.49 o 
  -2   3  11       19.39       16.54      3.54 o 
  -1   3  11       15.01       14.42      3.22 o 
   0   3  11        0.05        0.56      2.33 o 
   1   3  11        1.38        1.68      1.86 o 
   2   3  11        1.04        1.65      1.74 o 
   3   3  11        0.88        1.57      1.37 o 
   4   3  11      190.12      177.08     11.37 o 
   5   3  11       94.58      102.03      9.44 o 
   6   3  11      196.60      210.51     11.86 o 
   7   3  11        1.70        1.28      1.11 o 
   8   3  11       33.38       35.45      3.65 o 
   9   3  11       50.25       53.09      8.19 o 
  10   3  11       15.10       10.20      3.36 o 
  -3   4  11       27.73       27.78      4.15 o 
  -2   4  11        9.87       10.26      3.05 o 
  -1   4  11       25.18       26.91      3.58 o 
   0   4  11      112.60      111.30      5.95 o 
   1   4  11       56.16       62.08      4.43 o 
   2   4  11       95.24       90.17      4.88 o 
   3   4  11      135.24      129.73     10.04 o 
   4   4  11        7.59        9.46      5.87 o 
   5   4  11       17.99       16.72      5.28 o 
   6   4  11        7.14        9.52      2.02 o 
   7   4  11       41.36       43.49      3.81 o 
   8   4  11       33.01       37.91      7.86 o 
   9   4  11       10.58       10.47      2.85 o 
  10   4  11       13.48       15.92      3.31 o 
  -3   5  11        8.21        4.86      3.53 o 
  -2   5  11       28.73       34.02      4.06 o 
  -1   5  11       15.20       13.88      3.18 o 
   0   5  11       33.74       34.08      3.88 o 
   1   5  11      168.66      159.25      6.33 o 
   2   5  11       77.54       73.51      4.36 o 
   3   5  11       21.30       21.66      5.75 o 
   4   5  11        1.14        2.70      5.18 o 
   5   5  11        4.05        4.98      4.54 o 
   6   5  11       51.43       50.74      3.70 o 
   7   5  11       35.75       38.31      6.73 o 
   8   5  11       23.76       26.74      3.71 o 
   9   5  11        3.97        4.98      2.20 o 
  10   5  11        0.02        1.68      3.10 o 
  -3   6  11       16.88       17.41      5.76 o 
  -2   6  11       21.73       18.61      3.78 o 
  -1   6  11       18.37       20.72      3.77 o 
   0   6  11       51.60       51.96      4.77 o 
   1   6  11       65.02       61.65      4.24 o 
   2   6  11       26.48       26.56      5.85 o 
   3   6  11        0.01        0.89      3.11 o 
   4   6  11       59.82       60.77      7.86 o 
   5   6  11      197.14      172.72      9.96 o 
   6   6  11        0.12        1.06      1.42 o 
   7   6  11       49.81       51.62      7.20 o 
   8   6  11        7.37        7.13      2.46 o 
   9   6  11        0.06        5.27      3.80 o 
  -3   7  11        7.52        8.29      3.02 o 
  -2   7  11       19.08       21.77      3.66 o 
  -1   7  11      168.02      170.48      7.54 o 
   0   7  11      246.23      249.63      8.40 o 
   1   7  11        8.28        7.86      3.71 o 
   2   7  11       37.52       42.67      5.69 o 
   3   7  11       35.14       35.59      5.18 o 
   4   7  11      102.09      104.51      8.95 o 
   5   7  11       21.11       25.44      2.96 o 
   6   7  11        1.54        0.73      2.74 o 
   7   7  11       78.33       79.77      5.27 o 
   8   7  11       12.32       19.22      3.58 o 
   9   7  11      132.02      156.19      7.70 o 
  -2   8  11        1.18        1.86      2.22 o 
  -1   8  11       15.01       13.03      3.13 o 
   0   8  11      300.44      306.73     14.40 o 
   1   8  11        2.82        3.43      3.21 o 
   2   8  11       80.17       81.36      6.90 o 
   3   8  11       57.70       58.17      5.93 o 
   4   8  11        1.76        0.46      0.69 o 
   5   8  11        8.71        7.15      2.11 o 
   6   8  11        0.50        1.41      2.96 o 
   7   8  11       13.77       17.95      3.44 o 
   8   8  11       30.80       31.72      5.48 o 
  -1   9  11        6.86        4.74      2.50 o 
   0   9  11       10.95        8.89      3.41 o 
   1   9  11        0.75        0.93      3.25 o 
   4   9  11        0.27        1.39      2.60 o 
   7   9  11       97.82      101.97      8.67 o 
   4  10  11       82.98       81.92     10.53 o 
   6  10  11        0.52        0.46      3.67 o 
   3  -1  12       17.88       11.27      4.19 o 
   4  -1  12        1.93        3.06      2.60 o 
   5  -1  12        7.85        5.91      4.58 o 
   6  -1  12       46.92       44.96      7.06 o 
   2   0  12       13.49       11.76      3.95 o 
   3   0  12       52.26       48.13      6.03 o 
   5   0  12        8.69        9.40      5.73 o 
   6   0  12      114.26      115.38     10.59 o 
   7   0  12        0.67        0.06      3.47 o 
   0   1  12        4.99        2.60      2.88 o 
   1   1  12       11.93        8.51      3.00 o 
   2   1  12       32.18       36.17      4.31 o 
   3   1  12      200.77      192.00      8.48 o 
   4   1  12        3.30        2.02      3.41 o 
   5   1  12       39.65       40.19      8.95 o 
   6   1  12        0.25        0.42      3.57 o 
   7   1  12       21.59       26.92      6.49 o 
   8   1  12       10.35       11.15      5.22 o 
   0   2  12       84.92       88.58      5.97 o 
   1   2  12       95.73      101.21      5.74 o 
   2   2  12        0.06        1.17      1.71 o 
   3   2  12       48.73       41.36      6.25 o 
   4   2  12       28.54       36.05      6.27 o 
   5   2  12        9.01        9.46      4.48 o 
   6   2  12        0.15        1.75      3.45 o 
   7   2  12       58.82       66.92      8.03 o 
   8   2  12       51.60       57.18      8.33 o 
   9   2  12       97.05      105.46     10.08 o 
  -1   3  12        1.68        2.17      2.37 o 
   0   3  12       17.28       20.46      3.49 o 
   1   3  12       97.10      104.74      6.18 o 
   2   3  12        3.05        4.05      2.45 o 
   3   3  12      109.51       96.99      8.43 o 
   4   3  12       27.12       27.22      6.33 o 
   5   3  12      100.29      113.96     11.15 o 
   6   3  12       60.82       71.64      8.59 o 
   7   3  12       22.61       23.51      5.69 o 
   8   3  12        0.16        0.65      3.75 o 
   9   3  12       15.98       21.66      6.90 o 
  -1   4  12       34.67       34.85      4.38 o 
   0   4  12       36.32       39.56      4.28 o 
   1   4  12        5.61        3.57      2.37 o 
   2   4  12       28.60       22.08      5.26 o 
   3   4  12        8.61       10.08      4.98 o 
   4   4  12        3.76        4.01      5.34 o 
   5   4  12        3.41        4.88      5.65 o 
   6   4  12        5.74        5.30      6.09 o 
   7   4  12        1.87        3.02      6.09 o 
   8   4  12       84.70       86.38     10.22 o 
   9   4  12        0.04        1.23      4.60 o 
  -1   5  12        9.01        9.48      3.38 o 
   0   5  12        5.90        5.43      2.61 o 
   1   5  12        0.92        2.14      4.54 o 
   2   5  12       46.07       53.68      8.35 o 
   3   5  12        1.55       -0.40      3.53 o 
   4   5  12       72.32       73.96      8.09 o 
   5   5  12       61.48       61.20      7.76 o 
   6   5  12        3.96        0.48      3.61 o 
   7   5  12       48.16       42.89      6.80 o 
   8   5  12        0.77        1.41      3.47 o 
   9   5  12        3.73        8.14      2.91 o 
  -1   6  12      127.37      130.98      6.79 o 
   0   6  12       87.70       91.97      8.61 o 
   1   6  12        3.60        1.49      3.06 o 
   2   6  12       14.94       16.53      4.66 o 
   3   6  12       20.39       19.70      5.24 o 
   4   6  12       33.33       41.98      7.06 o 
   5   6  12        1.84        1.69      3.25 o 
   6   6  12       58.41       56.66      7.22 o 
   7   6  12        3.27        7.36      5.22 o 
   8   6  12       10.94       11.19      5.61 o 
   9   6  12       21.79       25.51      4.03 o 
  -1   7  12       10.64        7.84      2.77 o 
   0   7  12       62.73       53.51      6.51 o 
   1   7  12       25.29       28.87      5.18 o 
   2   7  12       99.78      106.04      9.30 o 
   3   7  12       19.67       24.64      5.46 o 
   4   7  12       16.73       20.51      4.90 o 
   5   7  12        0.32       -0.32      2.76 o 
   6   7  12       47.75       58.55      7.60 o 
   7   7  12        3.98        4.29      3.47 o 
   8   7  12        0.02        1.24      1.85 o 
  -1   8  12        0.53       -0.44      2.40 o 
   0   8  12       64.19       49.16      6.33 o 
   1   8  12       61.21       59.93      7.10 o 
   2   8  12        5.04        8.25      4.48 o 
   3   8  12       53.95       47.67      6.33 o 
   4   8  12      101.72       94.02      7.96 o 
   5   8  12        2.79        2.88      4.25 o 
   6   8  12       43.73       44.24      6.35 o 
   7   8  12        0.11        1.09      2.82 o 
   1   9  12        3.57        4.09      2.56 o 
   3   2  13        0.63        1.81      3.04 o 
   4   2  13       20.33       12.48      4.84 o 
   5   2  13      160.36      167.40     12.24 o 
   6   2  13        0.34        0.52      3.15 o 
   2   3  13       55.16       57.89      7.82 o 
   3   3  13       11.14       11.78      4.64 o 
   4   3  13       44.25       40.45      6.86 o 
   5   3  13        1.10        1.69      3.25 o 
   6   3  13       13.70       18.55      5.26 o 
   7   3  13       21.53       23.37      6.94 o 
   1   4  13        5.49        5.30      4.52 o 
   2   4  13      104.88      115.23     10.40 o 
   3   4  13        2.08        4.36      4.70 o 
   4   4  13        6.98       10.28      5.54 o 
   5   4  13       19.55       26.82      6.23 o 
   6   4  13       45.86       53.70      8.53 o 
   7   4  13       22.97       26.25      6.73 o 
   8   4  13       62.96       74.83      9.54 o 
   1   5  13       22.60       23.27      6.03 o 
   2   5  13        6.28        7.56      4.64 o 
   3   5  13       54.14       45.87      7.30 o 
   4   5  13       23.98       26.68      6.01 o 
   5   5  13       11.76        6.51      4.52 o 
   6   5  13       35.39       43.57      7.96 o 
   7   5  13        0.87        2.30      4.70 o 
   8   5  13       40.00       56.62      8.95 o 
   1   6  13       10.71       11.59      4.07 o 
   2   6  13       40.32       36.33      5.93 o 
   3   6  13       27.33       25.53      5.26 o 
   4   6  13        9.14       10.87      4.76 o 
   5   6  13       38.78       36.86      6.51 o 
   6   6  13       10.55       11.82      4.62 o 
   7   6  13        0.69        0.60      3.31 o 
   1   7  13       37.69       40.04      6.27 o 
   2   7  13        0.89        0.16      2.52 o 
   3   7  13       90.86       82.95      8.29 o 
   4   7  13       12.31       12.68      5.24 o 
   5   7  13        2.97        2.70      3.37 o 
   6   7  13        5.10        4.60      3.19 o 
   7   7  13        2.42        3.33      4.68 o 
   2   8  13       18.05       20.24      4.44 o 
   3   8  13       12.94       15.43      5.32 o 
   4   8  13        4.13        8.33      4.52 o 
   5   8  13       21.88       21.31      5.48 o 
   6   8  13       39.35       51.56      6.98 o 
                                                 
